# Supplementary material for: {4-[(3-Formyl-4-hy­droxy­phen­yl)diazen­yl]benzoato}triphenyl­tin
Source: Acta Crystallogr Sect E Struct Rep Online. 2010 Jul 14;66(Pt 8):m927. doi: 10.1107/S160053681002708X (PMC3007285; doi:10.1107/S160053681002708X)
Supplement: Supplementary file 1 [file e-66-0m927-sup1.cif]

##############################################################################
###                                                                        ###
###        Electronic paper (Acta Crystallographica Section E)             ###
###                                                                        ###
##############################################################################
#                                                                            #
# This CIF contains the data in a paper accepted for publication in Acta     #
# Crystallographica Section E. It conforms to the requirements of Notes      #
# for Authors for Section E, and has been peer reviewed under the auspices   #
# of the IUCr Commission on Journals.                                        #
#                                                                            #
# Full details of the Crystallographic Information File format               #
# are given in the paper "The Crystallographic Information File (CIF):       #
# a New Standard Archive File for Crystallography" by S. R. Hall, F. H.      #
# Allen and I. D. Brown [Acta Cryst. (1991), A47, 655-685].                  #
#                                                                            #
# The current version of the core CIF dictionary is obtainable from          #
# ftp://ftp.iucr.org/pub/cif_core.dic. The current version number is 2.4.    #
#                                                                            #
# Software is freely available for graphical display of the structure(s) in  #
# this CIF.  For information consult the CIF home page http://www.iucr.org/  #
# cif/home.html                                                              #
#                                                                            #
# This file may be used for bona fide research purposes within the           #
# scientific community so long as proper attribution is given to the journal # 
# article from which it was obtained.                                        #
#                                                                            #
##############################################################################
                                             
data_I
_audit_creation_method     SHELXL-97
_chemical_name_systematic
;
{4-[(3-Formyl-4-hydroxyphenyl)diazenyl]benzoato}triphenyltin
;
_chemical_name_common     ?
_chemical_formula_moiety     'C32 H24 N2 O4 Sn'
_chemical_formula_sum     'C32 H24 N2 O4 Sn'
_chemical_formula_iupac     '[Sn (C6 H5)3 (C14 H9 N2 O4)]'
_chemical_formula_weight     619.22
_chemical_melting_point     ?
_symmetry_cell_setting     monoclinic
_symmetry_space_group_name_H-M     'P 21/c'
_symmetry_space_group_name_Hall     '-P 2ybc'
loop_
    _symmetry_equiv_pos_as_xyz
    'x, y, z'
    '-x, y+1/2, -z+1/2'
    '-x, -y, -z'
    'x, -y-1/2, z-1/2'
_cell_length_a     8.3751(2)
_cell_length_b     48.8458(11)
_cell_length_c     6.9742(2)
_cell_angle_alpha     90.00
_cell_angle_beta     97.2620(10)
_cell_angle_gamma     90.00
_cell_volume     2830.18(12)
_cell_formula_units_Z     4
_cell_measurement_reflns_used     9937
_cell_measurement_theta_min     0.83
_cell_measurement_theta_max     27.32
_cell_measurement_temperature     296(2)
_exptl_crystal_description     'plates'
_exptl_crystal_colour     'yellow'
_exptl_crystal_size_max     0.25
_exptl_crystal_size_mid     0.16
_exptl_crystal_size_min     0.10
_exptl_crystal_density_diffrn     1.453
_exptl_crystal_density_meas     ?
_exptl_crystal_density_method     'not measured'
_exptl_crystal_F_000     1248
_exptl_absorpt_coefficient_mu     0.942
_exptl_absorpt_correction_type     none
_exptl_absorpt_process_details     ?
_exptl_absorpt_correction_T_min     ?
_exptl_absorpt_correction_T_max     ?
_exptl_special_details
;
;
_diffrn_ambient_temperature     296(2)
_diffrn_radiation_type     MoK\a
_diffrn_radiation_wavelength     0.71073
_diffrn_radiation_source     'fine-focus sealed tube'
_diffrn_radiation_monochromator     graphite
_diffrn_measurement_device_type     'Bruker SMART APEX CCD area-detector'
_diffrn_measurement_method     '\f and \w scans'
_diffrn_detector_area_resol_mean     ?
_diffrn_reflns_number     29857
_diffrn_reflns_av_R_equivalents     0.0588
_diffrn_reflns_av_sigmaI/netI     0.0567
_diffrn_reflns_theta_min     1.67
_diffrn_reflns_theta_max     25.00
_diffrn_reflns_theta_full     25.00
_diffrn_measured_fraction_theta_max     0.980
_diffrn_measured_fraction_theta_full     0.980
_diffrn_reflns_limit_h_min     -9
_diffrn_reflns_limit_h_max     9
_diffrn_reflns_limit_k_min     -57
_diffrn_reflns_limit_k_max     57
_diffrn_reflns_limit_l_min     -8
_diffrn_reflns_limit_l_max     8
_diffrn_standards_number     ?
_diffrn_standards_interval_count     ?
_diffrn_standards_interval_time     ?
_diffrn_standards_decay_%     ?
_refine_special_details
;
Refinement of <i>F</i>^2^ against ALL reflections. The weighted <i>R</i>-factor
<i>wR</i> and goodness of fit <i>S</i> are based on <i>F</i>^2^, conventional
<i>R</i>-factors <i>R</i> are based on <i>F</i>, with <i>F</i> set to zero for
negative <i>F</i>^2^. The threshold expression of <i>F</i>^2^ >
\s(<i>F</i>^2^) is used only for calculating <i>R</i>-factors(gt) <i>etc</i>.
and is not relevant to the choice of reflections for refinement.
<i>R</i>-factors based on <i>F</i>^2^ are statistically about twice as large
as those based on <i>F</i>, and <i>R</i>- factors based on ALL data will be
even larger.
;
_reflns_number_total     4891
_reflns_number_gt     3415
_reflns_threshold_expression     I>2sigma(I)
_refine_ls_structure_factor_coef     Fsqd
_refine_ls_matrix_type     full
_refine_ls_R_factor_all     0.0587
_refine_ls_R_factor_gt     0.0335
_refine_ls_wR_factor_gt     0.0538
_refine_ls_wR_factor_ref     0.0578
_refine_ls_goodness_of_fit_ref     0.946
_refine_ls_restrained_S_all     0.946
_refine_ls_number_reflns     4891
_refine_ls_number_parameters     353
_refine_ls_number_restraints     0
_refine_ls_hydrogen_treatment     constr
_refine_ls_weighting_scheme     calc
_refine_ls_weighting_details
         'calc w=1/[\s^2^(Fo^2^)+(0.0230P)^2^+0.0000P] where P=(Fo^2^+2Fc^2^)/3'
_atom_sites_solution_hydrogens     geom
_atom_sites_solution_primary     direct
_atom_sites_solution_secondary     difmap
_refine_ls_shift/su_max     0.001
_refine_ls_shift/su_mean     0.000
_refine_diff_density_max     0.310
_refine_diff_density_min     -0.440
_refine_ls_extinction_method     none
_refine_ls_extinction_coef     ?
loop_
    _atom_type_symbol
    _atom_type_description
    _atom_type_scat_dispersion_real
    _atom_type_scat_dispersion_imag
    _atom_type_scat_source
    'C' 'C' 0.0033 0.0016
                         'International Tables Vol C Tables 4.2.6.8 and 6.1.1.4'
    'N' 'N' 0.0061 0.0033
                         'International Tables Vol C Tables 4.2.6.8 and 6.1.1.4'
    'O' 'O' 0.0106 0.0060
                         'International Tables Vol C Tables 4.2.6.8 and 6.1.1.4'
    'Sn' 'Sn' -0.6537 1.4246
                         'International Tables Vol C Tables 4.2.6.8 and 6.1.1.4'
    'H' 'H' 0.0000 0.0000
                         'International Tables Vol C Tables 4.2.6.8 and 6.1.1.4'
_computing_data_collection     'SMART (Bruker, 2001)'
_computing_cell_refinement     'SAINT (Bruker, 2001)'
_computing_data_reduction     'SAINT (Bruker, 2001)'
_computing_structure_solution     'SHELXS97 (Sheldrick, 2008)'
_computing_structure_refinement     'SHELXL97 (Sheldrick, 2008)'
_computing_molecular_graphics     'SHELXTL (Sheldrick, 2008)'
_computing_publication_material     'SHELXTL (Sheldrick, 2008)'
loop_
    _atom_site_type_symbol
    _atom_site_label
    _atom_site_fract_x
    _atom_site_fract_y
    _atom_site_fract_z
    _atom_site_U_iso_or_equiv
    _atom_site_adp_type
    _atom_site_calc_flag
    _atom_site_refinement_flags
    _atom_site_occupancy
    _atom_site_disorder_assembly
    _atom_site_disorder_group
    C C1 0.6547(3) 0.11657(6) 0.9304(5) 0.0516(8) Uani d . 1 . .
    C C2 0.6036(3) 0.09446(5) 0.7896(4) 0.0442(7) Uani d . 1 . .
    C C3 0.5061(3) 0.07333(6) 0.8418(4) 0.0516(8) Uani d . 1 . .
    H H3A 0.4803 0.0724 0.9674 0.062 Uiso calc R 1 . .
    C C4 0.4479(3) 0.05383(6) 0.7093(5) 0.0526(8) Uani d . 1 . .
    H H4 0.3820 0.0399 0.7448 0.063 Uiso calc R 1 . .
    C C5 0.4873(3) 0.05497(6) 0.5236(5) 0.0463(8) Uani d . 1 . .
    C C6 0.5886(3) 0.07506(6) 0.4717(4) 0.0569(8) Uani d . 1 . .
    H H6 0.6189 0.0753 0.3480 0.068 Uiso calc R 1 . .
    C C7 0.6451(3) 0.09494(6) 0.6040(5) 0.0545(8) Uani d . 1 . .
    H H7 0.7116 0.1088 0.5678 0.065 Uiso calc R 1 . .
    C C8 0.2627(4) 0.00218(6) 0.2606(5) 0.0519(8) Uani d . 1 . .
    C C9 0.1587(4) -0.01790(6) 0.3020(5) 0.0625(9) Uani d . 1 . .
    H H9 0.1308 -0.0194 0.4265 0.075 Uiso calc R 1 . .
    C C10 0.0936(4) -0.03626(6) 0.1580(5) 0.0586(9) Uani d . 1 . .
    C C11 0.1364(4) -0.03351(7) -0.0275(6) 0.0622(9) Uani d . 1 . .
    C C12 0.2416(4) -0.01337(7) -0.0683(5) 0.0742(10) Uani d . 1 . .
    H H12 0.2702 -0.0118 -0.1924 0.089 Uiso calc R 1 . .
    C C13 0.3043(4) 0.00436(6) 0.0740(5) 0.0671(9) Uani d . 1 . .
    H H13 0.3753 0.0180 0.0457 0.081 Uiso calc R 1 . .
    C C14 -0.0161(4) -0.05678(8) 0.2034(6) 0.0924(12) Uani d . 1 . .
    H H14 -0.0394 -0.0578 0.3300 0.111 Uiso calc R 1 . .
    C C15 0.9102(4) 0.19239(5) 0.9057(4) 0.0453(7) Uani d . 1 . .
    C C16 1.0741(4) 0.19735(6) 0.9357(4) 0.0615(9) Uani d . 1 . .
    H H16 1.1375 0.1881 1.0341 0.074 Uiso calc R 1 . .
    C C17 1.1451(5) 0.21562(8) 0.8234(6) 0.0850(11) Uani d . 1 . .
    H H17 1.2558 0.2184 0.8452 0.102 Uiso calc R 1 . .
    C C18 1.0549(7) 0.22972(7) 0.6805(6) 0.0909(14) Uani d . 1 . .
    H H18 1.1036 0.2423 0.6065 0.109 Uiso calc R 1 . .
    C C19 0.8933(6) 0.22542(7) 0.6457(5) 0.0817(11) Uani d . 1 . .
    H H19 0.8316 0.2350 0.5476 0.098 Uiso calc R 1 . .
    C C20 0.8212(4) 0.20680(6) 0.7567(5) 0.0623(9) Uani d . 1 . .
    H H20 0.7109 0.2038 0.7312 0.075 Uiso calc R 1 . .
    C C21 0.9745(3) 0.14332(5) 1.2753(4) 0.0449(8) Uani d . 1 . .
    C C22 0.9802(4) 0.14661(6) 1.4718(5) 0.0633(9) Uani d . 1 . .
    H H22 0.9087 0.1586 1.5199 0.076 Uiso calc R 1 . .
    C C23 1.0892(5) 0.13256(8) 1.5982(5) 0.0833(11) Uani d . 1 . .
    H H23 1.0906 0.1349 1.7307 0.100 Uiso calc R 1 . .
    C C24 1.1959(4) 0.11507(7) 1.5296(7) 0.0837(11) Uani d . 1 . .
    H H24 1.2694 0.1054 1.6150 0.100 Uiso calc R 1 . .
    C C25 1.1942(4) 0.11190(7) 1.3350(7) 0.0903(12) Uani d . 1 . .
    H H25 1.2673 0.1002 1.2871 0.108 Uiso calc R 1 . .
    C C26 1.0847(4) 0.12598(7) 1.2107(5) 0.0737(10) Uani d . 1 . .
    H H26 1.0849 0.1237 1.0783 0.088 Uiso calc R 1 . .
    C C27 0.6131(3) 0.18359(6) 1.2020(4) 0.0494(8) Uani d . 1 . .
    C C28 0.5985(4) 0.21167(7) 1.1858(4) 0.0658(9) Uani d . 1 . .
    H H28 0.6671 0.2213 1.1149 0.079 Uiso calc R 1 . .
    C C29 0.4843(5) 0.22580(7) 1.2725(5) 0.0891(12) Uani d . 1 . .
    H H29 0.4754 0.2447 1.2585 0.107 Uiso calc R 1 . .
    C C30 0.3850(4) 0.21211(9) 1.3783(5) 0.0871(12) Uani d . 1 . .
    H H30 0.3084 0.2217 1.4371 0.105 Uiso calc R 1 . .
    C C31 0.3965(4) 0.18456(9) 1.3989(5) 0.0833(11) Uani d . 1 . .
    H H31 0.3279 0.1753 1.4714 0.100 Uiso calc R 1 . .
    C C32 0.5107(4) 0.17018(6) 1.3119(5) 0.0695(10) Uani d . 1 . .
    H H32 0.5187 0.1513 1.3275 0.083 Uiso calc R 1 . .
    N N1 0.4264(3) 0.03633(5) 0.3724(3) 0.0567(7) Uani d . 1 . .
    N N2 0.3234(3) 0.01978(5) 0.4159(4) 0.0568(7) Uani d . 1 . .
    O O1 0.6276(3) 0.11589(4) 1.0984(3) 0.0693(6) Uani d . 1 . .
    O O2 0.7321(2) 0.13706(4) 0.8634(3) 0.0578(6) Uani d . 1 . .
    O O3 0.0779(3) -0.05032(5) -0.1753(3) 0.0941(8) Uani d . 1 . .
    H H3 0.0189 -0.0619 -0.1356 0.141 Uiso calc R 1 . .
    O O4 -0.0820(3) -0.07322(5) 0.0854(4) 0.1118(10) Uani d . 1 . .
    Sn Sn1 0.80328(2) 0.164169(4) 1.08190(3) 0.04767(10) Uani d . 1 . .
loop_
    _atom_site_aniso_label
    _atom_site_aniso_U_11
    _atom_site_aniso_U_22
    _atom_site_aniso_U_33
    _atom_site_aniso_U_12
    _atom_site_aniso_U_13
    _atom_site_aniso_U_23
    C1 0.044(2) 0.050(2) 0.059(3) 0.0018(16) -0.0031(19) 0.002(2)
    C2 0.046(2) 0.0366(19) 0.049(2) -0.0018(15) 0.0014(16) 0.0044(16)
    C3 0.057(2) 0.055(2) 0.042(2) -0.0031(17) 0.0033(16) 0.0057(17)
    C4 0.058(2) 0.046(2) 0.052(2) -0.0107(16) 0.0021(18) 0.0089(17)
    C5 0.048(2) 0.0394(19) 0.050(2) -0.0012(15) -0.0026(17) 0.0036(17)
    C6 0.065(2) 0.059(2) 0.047(2) -0.0092(19) 0.0096(17) 0.0032(18)
    C7 0.054(2) 0.049(2) 0.059(2) -0.0102(16) 0.0058(18) 0.0061(18)
    C8 0.057(2) 0.042(2) 0.055(2) -0.0002(17) -0.0016(19) 0.0031(17)
    C9 0.059(2) 0.058(2) 0.070(3) -0.0023(19) 0.0064(19) -0.005(2)
    C10 0.050(2) 0.050(2) 0.076(3) -0.0053(17) 0.008(2) -0.003(2)
    C11 0.058(2) 0.050(2) 0.076(3) -0.0007(18) -0.002(2) -0.007(2)
    C12 0.089(3) 0.071(3) 0.061(3) -0.011(2) 0.008(2) 0.001(2)
    C13 0.082(3) 0.055(2) 0.062(3) -0.0125(19) 0.001(2) 0.001(2)
    C14 0.090(3) 0.087(3) 0.104(3) -0.022(2) 0.026(3) -0.025(3)
    C15 0.052(2) 0.0361(18) 0.048(2) -0.0001(16) 0.0041(17) -0.0045(15)
    C16 0.059(2) 0.063(2) 0.063(2) -0.0098(19) 0.0104(19) 0.0009(18)
    C17 0.084(3) 0.080(3) 0.098(3) -0.029(2) 0.037(3) -0.006(2)
    C18 0.138(4) 0.060(3) 0.088(3) -0.009(3) 0.065(3) 0.007(2)
    C19 0.125(4) 0.061(3) 0.064(3) 0.025(3) 0.030(3) 0.020(2)
    C20 0.071(2) 0.052(2) 0.063(2) 0.0065(19) 0.006(2) 0.0019(19)
    C21 0.049(2) 0.0357(18) 0.050(2) 0.0020(15) 0.0092(17) 0.0011(15)
    C22 0.058(2) 0.073(2) 0.060(3) 0.0152(19) 0.014(2) 0.000(2)
    C23 0.092(3) 0.106(3) 0.050(3) 0.017(3) 0.001(2) 0.013(2)
    C24 0.077(3) 0.075(3) 0.093(4) 0.013(2) -0.014(3) 0.022(2)
    C25 0.093(3) 0.084(3) 0.092(3) 0.039(2) 0.001(3) -0.002(3)
    C26 0.086(3) 0.078(3) 0.055(2) 0.029(2) 0.000(2) -0.007(2)
    C27 0.042(2) 0.049(2) 0.056(2) -0.0015(16) 0.0061(16) 0.0010(16)
    C28 0.067(2) 0.057(2) 0.076(3) 0.0048(19) 0.0214(19) 0.0021(19)
    C29 0.099(3) 0.064(3) 0.110(3) 0.025(2) 0.038(3) -0.004(2)
    C30 0.068(3) 0.100(3) 0.098(3) 0.022(3) 0.027(2) -0.011(3)
    C31 0.069(3) 0.089(3) 0.100(3) -0.007(2) 0.041(2) -0.001(2)
    C32 0.064(2) 0.059(2) 0.089(3) -0.0028(19) 0.025(2) 0.0030(19)
    N1 0.0621(19) 0.0483(17) 0.0575(19) -0.0017(14) -0.0014(15) -0.0015(14)
    N2 0.0601(19) 0.0444(17) 0.063(2) -0.0096(14) -0.0039(15) -0.0016(14)
    O1 0.0905(17) 0.0604(14) 0.0577(16) -0.0191(12) 0.0120(14) -0.0072(12)
    O2 0.0657(14) 0.0455(13) 0.0619(14) -0.0161(11) 0.0072(11) 0.0026(10)
    O3 0.104(2) 0.0837(19) 0.0918(19) -0.0214(15) 0.0032(15) -0.0350(16)
    O4 0.114(2) 0.100(2) 0.124(2) -0.0463(17) 0.0239(18) -0.0431(18)
    Sn1 0.04686(15) 0.04285(14) 0.05363(16) -0.00166(11) 0.00767(10) 0.00238(11)
_geom_special_details
;
All e.s.d.'s (except the e.s.d. in the dihedral angle between two l.s. planes)
are estimated using the full covariance matrix. The cell e.s.d.'s are taken
into account individually in the estimation of e.s.d.'s in distances, angles
and torsion angles; correlations between e.s.d.'s in cell parameters are only
used when they are defined by crystal symmetry. An approximate (isotropic)
treatment of cell e.s.d.'s is used for estimating e.s.d.'s involving l.s.
planes.
;
loop_
    _geom_bond_atom_site_label_1
    _geom_bond_atom_site_label_2
    _geom_bond_site_symmetry_2
    _geom_bond_distance
    _geom_bond_publ_flag
    C1 O1 . 1.222(3) ?
    C1 O2 . 1.310(3) ?
    C1 C2 . 1.486(4) ?
    C2 C7 . 1.382(3) ?
    C2 C3 . 1.393(3) ?
    C3 C4 . 1.373(3) ?
    C3 H3A . 0.9300 ?
    C4 C5 . 1.377(4) ?
    C4 H4 . 0.9300 ?
    C5 C6 . 1.375(3) ?
    C5 N1 . 1.437(3) ?
    C6 C7 . 1.381(3) ?
    C6 H6 . 0.9300 ?
    C7 H7 . 0.9300 ?
    C8 C9 . 1.367(4) ?
    C8 C13 . 1.393(4) ?
    C8 N2 . 1.425(3) ?
    C9 C10 . 1.404(4) ?
    C9 H9 . 0.9300 ?
    C10 C11 . 1.392(4) ?
    C10 C14 . 1.422(4) ?
    C11 O3 . 1.360(3) ?
    C11 C12 . 1.374(4) ?
    C12 C13 . 1.371(4) ?
    C12 H12 . 0.9300 ?
    C13 H13 . 0.9300 ?
    C14 O4 . 1.230(4) ?
    C14 H14 . 0.9300 ?
    C15 C16 . 1.384(4) ?
    C15 C20 . 1.391(4) ?
    C15 Sn1 . 2.119(3) ?
    C16 C17 . 1.371(4) ?
    C16 H16 . 0.9300 ?
    C17 C18 . 1.360(5) ?
    C17 H17 . 0.9300 ?
    C18 C19 . 1.360(4) ?
    C18 H18 . 0.9300 ?
    C19 C20 . 1.382(4) ?
    C19 H19 . 0.9300 ?
    C20 H20 . 0.9300 ?
    C21 C26 . 1.370(4) ?
    C21 C22 . 1.374(4) ?
    C21 Sn1 . 2.104(3) ?
    C22 C23 . 1.371(4) ?
    C22 H22 . 0.9300 ?
    C23 C24 . 1.366(4) ?
    C23 H23 . 0.9300 ?
    C24 C25 . 1.364(4) ?
    C24 H24 . 0.9300 ?
    C25 C26 . 1.366(4) ?
    C25 H25 . 0.9300 ?
    C26 H26 . 0.9300 ?
    C27 C28 . 1.381(3) ?
    C27 C32 . 1.384(4) ?
    C27 Sn1 . 2.116(3) ?
    C28 C29 . 1.380(4) ?
    C28 H28 . 0.9300 ?
    C29 C30 . 1.355(4) ?
    C29 H29 . 0.9300 ?
    C30 C31 . 1.356(4) ?
    C30 H30 . 0.9300 ?
    C31 C32 . 1.387(4) ?
    C31 H31 . 0.9300 ?
    C32 H32 . 0.9300 ?
    N1 N2 . 1.248(3) ?
    O2 Sn1 . 2.0498(18) ?
    O3 H3 . 0.8200 ?
loop_
    _geom_angle_atom_site_label_1
    _geom_angle_atom_site_label_2
    _geom_angle_atom_site_label_3
    _geom_angle_site_symmetry_1
    _geom_angle_site_symmetry_3
    _geom_angle
    _geom_angle_publ_flag
    O1 C1 O2 . . 121.5(3) ?
    O1 C1 C2 . . 122.8(3) ?
    O2 C1 C2 . . 115.7(3) ?
    C7 C2 C3 . . 118.8(3) ?
    C7 C2 C1 . . 121.4(3) ?
    C3 C2 C1 . . 119.7(3) ?
    C4 C3 C2 . . 120.6(3) ?
    C4 C3 H3A . . 119.7 ?
    C2 C3 H3A . . 119.7 ?
    C3 C4 C5 . . 119.8(3) ?
    C3 C4 H4 . . 120.1 ?
    C5 C4 H4 . . 120.1 ?
    C6 C5 C4 . . 120.3(3) ?
    C6 C5 N1 . . 115.6(3) ?
    C4 C5 N1 . . 124.0(3) ?
    C5 C6 C7 . . 119.8(3) ?
    C5 C6 H6 . . 120.1 ?
    C7 C6 H6 . . 120.1 ?
    C6 C7 C2 . . 120.5(3) ?
    C6 C7 H7 . . 119.7 ?
    C2 C7 H7 . . 119.7 ?
    C9 C8 C13 . . 119.6(3) ?
    C9 C8 N2 . . 116.6(3) ?
    C13 C8 N2 . . 123.8(3) ?
    C8 C9 C10 . . 120.5(3) ?
    C8 C9 H9 . . 119.8 ?
    C10 C9 H9 . . 119.8 ?
    C11 C10 C9 . . 118.8(3) ?
    C11 C10 C14 . . 121.6(3) ?
    C9 C10 C14 . . 119.6(3) ?
    O3 C11 C12 . . 117.0(3) ?
    O3 C11 C10 . . 122.4(3) ?
    C12 C11 C10 . . 120.6(3) ?
    C13 C12 C11 . . 119.9(3) ?
    C13 C12 H12 . . 120.0 ?
    C11 C12 H12 . . 120.0 ?
    C12 C13 C8 . . 120.7(3) ?
    C12 C13 H13 . . 119.7 ?
    C8 C13 H13 . . 119.7 ?
    O4 C14 C10 . . 124.0(4) ?
    O4 C14 H14 . . 118.0 ?
    C10 C14 H14 . . 118.0 ?
    C16 C15 C20 . . 116.9(3) ?
    C16 C15 Sn1 . . 120.7(2) ?
    C20 C15 Sn1 . . 122.5(2) ?
    C17 C16 C15 . . 121.4(3) ?
    C17 C16 H16 . . 119.3 ?
    C15 C16 H16 . . 119.3 ?
    C18 C17 C16 . . 120.5(4) ?
    C18 C17 H17 . . 119.8 ?
    C16 C17 H17 . . 119.8 ?
    C17 C18 C19 . . 120.0(4) ?
    C17 C18 H18 . . 120.0 ?
    C19 C18 H18 . . 120.0 ?
    C18 C19 C20 . . 119.8(4) ?
    C18 C19 H19 . . 120.1 ?
    C20 C19 H19 . . 120.1 ?
    C19 C20 C15 . . 121.4(3) ?
    C19 C20 H20 . . 119.3 ?
    C15 C20 H20 . . 119.3 ?
    C26 C21 C22 . . 117.4(3) ?
    C26 C21 Sn1 . . 121.4(2) ?
    C22 C21 Sn1 . . 121.2(2) ?
    C23 C22 C21 . . 121.3(3) ?
    C23 C22 H22 . . 119.4 ?
    C21 C22 H22 . . 119.4 ?
    C24 C23 C22 . . 120.0(3) ?
    C24 C23 H23 . . 120.0 ?
    C22 C23 H23 . . 120.0 ?
    C25 C24 C23 . . 119.6(3) ?
    C25 C24 H24 . . 120.2 ?
    C23 C24 H24 . . 120.2 ?
    C24 C25 C26 . . 119.7(4) ?
    C24 C25 H25 . . 120.1 ?
    C26 C25 H25 . . 120.1 ?
    C25 C26 C21 . . 121.9(3) ?
    C25 C26 H26 . . 119.0 ?
    C21 C26 H26 . . 119.0 ?
    C28 C27 C32 . . 117.4(3) ?
    C28 C27 Sn1 . . 118.4(2) ?
    C32 C27 Sn1 . . 123.8(2) ?
    C29 C28 C27 . . 121.3(3) ?
    C29 C28 H28 . . 119.3 ?
    C27 C28 H28 . . 119.3 ?
    C30 C29 C28 . . 120.0(3) ?
    C30 C29 H29 . . 120.0 ?
    C28 C29 H29 . . 120.0 ?
    C29 C30 C31 . . 120.4(3) ?
    C29 C30 H30 . . 119.8 ?
    C31 C30 H30 . . 119.8 ?
    C30 C31 C32 . . 120.0(3) ?
    C30 C31 H31 . . 120.0 ?
    C32 C31 H31 . . 120.0 ?
    C27 C32 C31 . . 120.8(3) ?
    C27 C32 H32 . . 119.6 ?
    C31 C32 H32 . . 119.6 ?
    N2 N1 C5 . . 115.1(2) ?
    N1 N2 C8 . . 113.4(3) ?
    C1 O2 Sn1 . . 109.81(19) ?
    C11 O3 H3 . . 109.5 ?
    O2 Sn1 C21 . . 105.94(9) ?
    O2 Sn1 C27 . . 114.91(9) ?
    C21 Sn1 C27 . . 116.72(11) ?
    O2 Sn1 C15 . . 95.37(9) ?
    C21 Sn1 C15 . . 112.52(12) ?
    C27 Sn1 C15 . . 109.42(11) ?
loop_
    _geom_torsion_atom_site_label_1
    _geom_torsion_atom_site_label_2
    _geom_torsion_atom_site_label_3
    _geom_torsion_atom_site_label_4
    _geom_torsion_site_symmetry_1
    _geom_torsion_site_symmetry_2
    _geom_torsion_site_symmetry_3
    _geom_torsion_site_symmetry_4
    _geom_torsion
    _geom_torsion_publ_flag
    O1 C1 C2 C7 . . . . -175.7(3) ?
    O2 C1 C2 C7 . . . . 4.0(4) ?
    O1 C1 C2 C3 . . . . 7.1(4) ?
    O2 C1 C2 C3 . . . . -173.2(2) ?
    C7 C2 C3 C4 . . . . -2.1(4) ?
    C1 C2 C3 C4 . . . . 175.2(3) ?
    C2 C3 C4 C5 . . . . 0.6(4) ?
    C3 C4 C5 C6 . . . . 2.0(4) ?
    C3 C4 C5 N1 . . . . -177.0(2) ?
    C4 C5 C6 C7 . . . . -3.0(4) ?
    N1 C5 C6 C7 . . . . 176.0(2) ?
    C5 C6 C7 C2 . . . . 1.5(4) ?
    C3 C2 C7 C6 . . . . 1.1(4) ?
    C1 C2 C7 C6 . . . . -176.2(3) ?
    C13 C8 C9 C10 . . . . 0.0(4) ?
    N2 C8 C9 C10 . . . . -179.7(3) ?
    C8 C9 C10 C11 . . . . -0.4(4) ?
    C8 C9 C10 C14 . . . . -179.2(3) ?
    C9 C10 C11 O3 . . . . -179.5(3) ?
    C14 C10 C11 O3 . . . . -0.8(5) ?
    C9 C10 C11 C12 . . . . 0.7(5) ?
    C14 C10 C11 C12 . . . . 179.4(3) ?
    O3 C11 C12 C13 . . . . 179.7(3) ?
    C10 C11 C12 C13 . . . . -0.5(5) ?
    C11 C12 C13 C8 . . . . 0.1(5) ?
    C9 C8 C13 C12 . . . . 0.2(5) ?
    N2 C8 C13 C12 . . . . 179.8(3) ?
    C11 C10 C14 O4 . . . . -0.7(6) ?
    C9 C10 C14 O4 . . . . 178.0(3) ?
    C20 C15 C16 C17 . . . . -0.1(4) ?
    Sn1 C15 C16 C17 . . . . -179.8(2) ?
    C15 C16 C17 C18 . . . . 1.0(5) ?
    C16 C17 C18 C19 . . . . -1.2(5) ?
    C17 C18 C19 C20 . . . . 0.3(5) ?
    C18 C19 C20 C15 . . . . 0.6(5) ?
    C16 C15 C20 C19 . . . . -0.8(4) ?
    Sn1 C15 C20 C19 . . . . 179.0(2) ?
    C26 C21 C22 C23 . . . . -1.6(5) ?
    Sn1 C21 C22 C23 . . . . 178.5(2) ?
    C21 C22 C23 C24 . . . . 0.6(5) ?
    C22 C23 C24 C25 . . . . 0.6(5) ?
    C23 C24 C25 C26 . . . . -0.7(6) ?
    C24 C25 C26 C21 . . . . -0.3(5) ?
    C22 C21 C26 C25 . . . . 1.5(5) ?
    Sn1 C21 C26 C25 . . . . -178.6(3) ?
    C32 C27 C28 C29 . . . . -1.2(5) ?
    Sn1 C27 C28 C29 . . . . -175.4(2) ?
    C27 C28 C29 C30 . . . . 0.9(5) ?
    C28 C29 C30 C31 . . . . -0.3(6) ?
    C29 C30 C31 C32 . . . . 0.1(6) ?
    C28 C27 C32 C31 . . . . 1.1(5) ?
    Sn1 C27 C32 C31 . . . . 174.9(2) ?
    C30 C31 C32 C27 . . . . -0.6(5) ?
    C6 C5 N1 N2 . . . . -173.7(2) ?
    C4 C5 N1 N2 . . . . 5.3(4) ?
    C5 N1 N2 C8 . . . . 178.3(2) ?
    C9 C8 N2 N1 . . . . 175.0(2) ?
    C13 C8 N2 N1 . . . . -4.6(4) ?
    O1 C1 O2 Sn1 . . . . 3.0(3) ?
    C2 C1 O2 Sn1 . . . . -176.74(18) ?
    C1 O2 Sn1 C21 . . . . 66.29(19) ?
    C1 O2 Sn1 C27 . . . . -64.1(2) ?
    C1 O2 Sn1 C15 . . . . -178.44(19) ?
    C26 C21 Sn1 O2 . . . . 38.5(2) ?
    C22 C21 Sn1 O2 . . . . -141.6(2) ?
    C26 C21 Sn1 C27 . . . . 167.8(2) ?
    C22 C21 Sn1 C27 . . . . -12.2(3) ?
    C26 C21 Sn1 C15 . . . . -64.5(3) ?
    C22 C21 Sn1 C15 . . . . 115.5(2) ?
    C28 C27 Sn1 O2 . . . . -117.3(2) ?
    C32 C27 Sn1 O2 . . . . 68.9(3) ?
    C28 C27 Sn1 C21 . . . . 117.7(2) ?
    C32 C27 Sn1 C21 . . . . -56.0(3) ?
    C28 C27 Sn1 C15 . . . . -11.5(3) ?
    C32 C27 Sn1 C15 . . . . 174.8(2) ?
    C16 C15 Sn1 O2 . . . . -115.4(2) ?
    C20 C15 Sn1 O2 . . . . 64.9(2) ?
    C16 C15 Sn1 C21 . . . . -5.7(3) ?
    C20 C15 Sn1 C21 . . . . 174.6(2) ?
    C16 C15 Sn1 C27 . . . . 125.8(2) ?
    C20 C15 Sn1 C27 . . . . -53.9(2) ?
data_global
_journal_date_recd_electronic     2010-06-25
_journal_date_accepted     2010-07-08
_journal_name_full     'Acta Crystallographica, Section E'
_journal_year     2010
_journal_volume     66
_journal_issue      8
_journal_page_first     m927
_journal_page_last     m927
_journal_paper_category     QM
_journal_coeditor_code     IS2569
_publ_contact_author_name     'Smita Basu'
_publ_contact_author_address
;
 Department of Chemistry,
 North Eastern Hill University,
 NEHU Permanent Campus,
 Umshing, Shillong 793022, India
;
_publ_contact_author_email     smitabasu2023@yahoo.co.in
_publ_contact_author_fax     '91 361 2282337'
_publ_contact_author_phone     '91 9435346097'
_publ_section_title
;
{4-[(3-Formyl-4-hydroxyphenyl)diazenyl]benzoato}triphenyltin
;
loop_
    _publ_author_name
    _publ_author_address
    'Basu, Smita'
; Department of Chemistry
  North Eastern Hill University
  NEHU Permanent Campus, Umshing, Shillong 793022, India
;
    'Masharing, Cheerfulman'
; Department of Chemistry,
  Shillong College, Boyce Road, Laitumkhrah,
  Shillong 793003, India
;
    'Das, Babulal'
; Department of Chemistry,
  Indian Institute of Technology Guwahati,
  Guwahati 781039, India
;
