# Supplementary material for: {4-[(3-Formyl-4-hy­droxy­phen­yl)diazen­yl]benzoato}triphenyl­tin
Source: Acta Crystallogr Sect E Struct Rep Online. 2010 Jul 14;66(Pt 8):m927. doi: 10.1107/S160053681002708X (PMC3007285; doi:10.1107/S160053681002708X)
Supplement: Supplementary file 2 [file e-66-0m927-Isup2.hkl]

# 
# h,k,l, Fc-squared, Fo-squared, sigma(Fo-squared) and status flag 
# 
data_I
_shelx_title ' KMR-SBX-5-B in P21/c' 
_shelx_refln_list_code          4 
_shelx_F_calc_maximum      289.69 
_exptl_crystal_F_000      1248.00 
_reflns_d_resolution_high  0.8409 
 
loop_ 
 _symmetry_equiv_pos_as_xyz 
 'x, y, z' 
 '-x, y+1/2, -z+1/2' 
 '-x, -y, -z' 
 'x, -y-1/2, z-1/2' 
 
_cell_length_a     8.3751 
_cell_length_b    48.8458 
_cell_length_c     6.9742 
_cell_angle_alpha  90.000 
_cell_angle_beta   97.262 
_cell_angle_gamma  90.000 
 
_shelx_F_squared_multiplier     1.000 
 
loop_ 
 _refln_index_h 
 _refln_index_k 
 _refln_index_l 
 _refln_F_squared_calc 
 _refln_F_squared_meas 
 _refln_F_squared_sigma 
 _refln_observed_status 
   1   0   0     4553.52     4510.24     68.10 o 
   2   0   0      744.50      685.83     22.04 o 
   3   0   0    11550.70    11579.06    245.14 o 
   4   0   0      599.50      655.78     32.52 o 
   5   0   0     6791.51     6812.74    100.98 o 
   6   0   0      354.43      450.76     71.36 o 
   7   0   0     3003.49     3164.17    199.83 o 
   8   0   0      832.13      816.14    186.96 o 
   9   0   0       32.43      113.40    110.34 o 
   1   1   0    34336.65    35519.54    421.16 o 
   2   1   0      378.17      371.03     11.55 o 
   3   1   0     4920.38     4725.12     51.42 o 
   4   1   0     8923.66     8778.66     73.12 o 
   5   1   0      451.29      471.02     22.59 o 
   6   1   0     4647.39     4422.26    154.59 o 
   7   1   0      874.30      957.84    109.15 o 
   8   1   0      128.88      153.56     78.41 o 
   9   1   0      516.02      501.03    121.45 o 
   1   2   0     3264.38     3218.22     37.48 o 
   2   2   0      585.35      598.04     14.25 o 
   3   2   0     4593.38     4567.95     58.14 o 
   4   2   0       68.86       97.62     11.27 o 
   5   2   0     4259.00     4196.65     54.34 o 
   6   2   0      166.64      219.84     43.83 o 
   7   2   0      798.26      725.49     71.36 o 
   8   2   0      246.90      193.37     83.36 o 
   9   2   0       16.79       10.02     68.01 o 
   1   3   0     2105.36     2241.42     34.30 o 
   2   3   0     5000.17     5081.15     59.12 o 
   3   3   0      517.96      533.56     15.93 o 
   4   3   0      363.02      386.57     15.80 o 
   5   3   0      420.21      475.04     23.36 o 
   6   3   0      226.06      197.65     39.07 o 
   7   3   0       86.06       86.66     41.97 o 
   8   3   0       25.26       76.02     69.81 o 
   9   3   0       50.78       14.35     69.30 o 
   0   4   0     6656.53     6358.71    109.07 o 
   1   4   0     1330.51     1326.99     16.82 o 
   2   4   0     2180.53     2237.59     25.60 o 
   3   4   0      292.33      296.82     14.11 o 
   4   4   0      515.71      537.46     17.98 o 
   5   4   0     6355.43     6525.50     71.16 o 
   6   4   0      483.24      535.41     52.39 o 
   7   4   0     1501.17     1499.12     93.91 o 
   8   4   0      291.34      235.58     88.78 o 
   9   4   0        6.20      -13.66     64.58 o 
   1   5   0    24816.33    25950.60    265.92 o 
   2   5   0      488.65      556.66     14.96 o 
   3   5   0     5135.93     5222.17     57.55 o 
   4   5   0     9289.34     9408.97    136.59 o 
   5   5   0      378.44      411.99     19.95 o 
   6   5   0     3812.10     3715.52    123.07 o 
   7   5   0     2952.42     2906.70    120.54 o 
   8   5   0      158.69      217.69     88.41 o 
   9   5   0      354.67      412.54    116.43 o 
   0   6   0    33153.76    30300.93    452.90 o 
   1   6   0     9065.24     9470.50     94.90 o 
   2   6   0    43829.11    45276.03    437.01 o 
   3   6   0     8519.34     8790.12    116.77 o 
   4   6   0     2432.27     2405.32     34.60 o 
   5   6   0     7179.17     6937.07     77.64 o 
   6   6   0      796.13      908.70     70.50 o 
   7   6   0      803.32      917.99     89.91 o 
   8   6   0     1401.41     1436.33    162.37 o 
   9   6   0       12.69      -16.99     66.37 o 
   1   7   0    22130.77    22688.82    271.60 o 
   2   7   0    83581.43    85902.36    914.08 o 
   3   7   0     5028.45     5050.01     68.20 o 
   4   7   0     8121.73     8080.30     91.10 o 
   5   7   0        9.65       33.71     11.45 o 
   6   7   0     2494.94     2643.84    106.13 o 
   7   7   0      805.54      879.09     87.86 o 
   8   7   0      308.62      406.03    106.50 o 
   9   7   0      851.04      728.66    139.70 o 
   0   8   0     4180.99     3797.37     65.31 o 
   1   8   0     1210.88     1251.29     17.16 o 
   2   8   0    13864.41    14442.23    162.83 o 
   3   8   0     8542.79     8608.27     65.52 o 
   4   8   0      169.45      230.28     14.45 o 
   5   8   0     1391.89     1428.33     32.60 o 
   6   8   0        0.33       40.14     32.55 o 
   7   8   0      488.88      483.59     73.10 o 
   8   8   0      168.83      154.91     69.11 o 
   9   8   0       14.33       26.61     73.80 o 
   1   9   0      916.54      967.02     15.45 o 
   2   9   0    12395.12    12967.69    133.94 o 
   3   9   0     1485.99     1555.93     26.46 o 
   4   9   0       97.13      105.26     11.47 o 
   5   9   0       70.91       73.16     12.87 o 
   6   9   0       46.70       34.93     28.34 o 
   7   9   0       74.96       72.84     47.48 o 
   8   9   0       20.30       31.68     53.95 o 
   9   9   0       33.98       14.94     68.77 o 
   0  10   0     2326.84     2171.43     44.95 o 
   1  10   0    12948.00    12812.46     99.22 o 
   2  10   0     5893.55     6122.84     63.67 o 
   3  10   0     9377.62     9471.97     80.17 o 
   4  10   0     6196.12     6411.71     64.05 o 
   5  10   0      980.86      978.59     29.85 o 
   6  10   0      521.07      588.58     54.35 o 
   7  10   0      179.44      220.27     58.48 o 
   8  10   0      491.42      484.75     91.91 o 
   9  10   0      101.08       75.81     77.70 o 
   1  11   0    18283.97    17460.89    121.92 o 
   2  11   0     6243.37     6335.69     68.76 o 
   3  11   0     6567.97     6731.30     66.96 o 
   4  11   0    10174.92    10120.45    116.46 o 
   5  11   0      102.05      113.82     15.84 o 
   6  11   0     4082.89     4197.45    161.31 o 
   7  11   0     2003.64     1961.98    116.52 o 
   8  11   0      184.21      211.54     72.59 o 
   9  11   0     1133.30     1020.37    156.96 o 
   0  12   0      198.71      165.89     11.98 o 
   1  12   0      850.65      890.40     17.21 o 
   2  12   0    17461.39    17604.19    196.21 o 
   3  12   0     8061.59     8226.77     87.34 o 
   4  12   0     4988.11     5118.01     60.02 o 
   5  12   0     6726.45     6657.35     77.14 o 
   6  12   0     1700.83     1693.49     80.04 o 
   7  12   0     1244.58     1307.00    118.88 o 
   8  12   0      874.96      968.01    115.33 o 
   9  12   0        0.07       86.96     80.55 o 
   1  13   0    15301.03    14757.97    125.76 o 
   2  13   0     8124.56     8137.71     72.36 o 
   3  13   0        9.62       33.02      8.69 o 
   4  13   0    10232.02     9894.09    108.07 o 
   5  13   0      196.83      229.28     21.99 o 
   6  13   0     2081.45     2037.74     86.53 o 
   7  13   0      440.67      537.16     89.52 o 
   8  13   0      500.16      426.98     89.69 o 
   9  13   0      295.50      270.99    103.33 o 
   0  14   0      318.73      316.68     16.62 o 
   1  14   0     1242.94     1244.56     21.25 o 
   2  14   0     2237.94     2135.30     29.18 o 
   3  14   0     1760.77     1741.96     30.27 o 
   4  14   0     1989.96     2048.18     39.55 o 
   5  14   0     1529.40     1550.85     45.38 o 
   6  14   0       77.37       66.09     31.13 o 
   7  14   0      623.77      613.32     93.81 o 
   8  14   0      213.93      228.15     74.99 o 
   9  14   0       35.73       42.06     75.00 o 
   1  15   0     3219.69     3307.41     34.33 o 
   2  15   0     2433.92     2497.20     31.46 o 
   3  15   0      592.80      591.99     19.46 o 
   4  15   0     5961.92     5965.39     70.53 o 
   5  15   0      543.58      549.62     32.67 o 
   6  15   0      290.20      282.55     44.77 o 
   7  15   0      311.28      262.65     72.92 o 
   8  15   0       55.15       40.40     58.18 o 
   9  15   0       37.56       48.60     77.38 o 
   0  16   0     4876.16     4667.40     63.30 o 
   1  16   0      506.11      494.20     15.35 o 
   2  16   0     5049.08     4992.14     48.90 o 
   3  16   0     7180.17     7260.85     59.80 o 
   4  16   0       85.75       89.73     14.16 o 
   5  16   0     5561.42     5452.06     85.41 o 
   6  16   0     1198.63     1204.53     72.75 o 
   7  16   0      119.63      153.59     64.18 o 
   8  16   0      598.06      575.54    100.89 o 
   9  16   0       14.08       79.99     65.82 o 
   1  17   0    16724.64    15570.16    129.31 o 
   2  17   0    10954.20    10957.84     98.09 o 
   3  17   0      316.04      382.13     17.58 o 
   4  17   0     1604.56     1674.31     37.37 o 
   5  17   0      586.42      594.20     35.06 o 
   6  17   0     3522.28     3355.81    111.41 o 
   7  17   0      887.85     1010.42    113.54 o 
   8  17   0      738.70      748.66    110.07 o 
   9  17   0     1040.49     1018.16    130.01 o 
   0  18   0    31210.62    29385.19    490.84 o 
   1  18   0       74.79       96.01      9.92 o 
   2  18   0    10446.53    10341.89    115.41 o 
   3  18   0    12998.10    12669.88    116.49 o 
   4  18   0     1677.78     1754.25     38.68 o 
   5  18   0     6062.54     5960.93     92.17 o 
   6  18   0     2062.39     2048.77     90.21 o 
   7  18   0     1798.05     1745.22    139.73 o 
   8  18   0      876.56     1025.01    123.85 o 
   9  18   0       14.83      118.24     71.79 o 
   1  19   0     2122.52     2005.14     28.76 o 
   2  19   0       94.66       97.43     10.31 o 
   3  19   0     2169.27     2193.10     37.47 o 
   4  19   0     8173.73     7864.66     80.87 o 
   5  19   0      230.26      247.03     27.35 o 
   6  19   0     1444.65     1490.28     81.09 o 
   7  19   0      364.93      407.31     85.56 o 
   8  19   0      198.22      197.34     74.09 o 
   9  19   0      298.32      381.04     96.23 o 
   0  20   0     3371.54     3300.96     52.97 o 
   1  20   0      326.11      372.84     15.10 o 
   2  20   0      173.95      185.19     12.35 o 
   3  20   0     2325.90     2308.24     38.17 o 
   4  20   0      389.51      423.75     24.03 o 
   5  20   0       11.76       32.12     18.53 o 
   6  20   0       23.34       34.15     31.07 o 
   7  20   0      187.30      152.54     63.91 o 
   8  20   0       16.72       -1.78     57.33 o 
   9  20   0        1.34       60.60     65.59 o 
   1  21   0      917.25      892.66     21.35 o 
   2  21   0      807.49      838.45     22.57 o 
   3  21   0       10.15       20.14     10.50 o 
   4  21   0     1007.99     1046.12     34.02 o 
   5  21   0        2.30       19.27     20.64 o 
   6  21   0      607.08      580.94     60.01 o 
   7  21   0      135.86      172.27     66.68 o 
   8  21   0        9.50       75.71     63.14 o 
   9  21   0      103.26      105.66     72.72 o 
   0  22   0     5697.12     5332.88     82.77 o 
   1  22   0      659.78      676.00     19.56 o 
   2  22   0     9356.42     8839.22     85.70 o 
   3  22   0     7899.47     7774.78     91.20 o 
   4  22   0        0.56       30.54     14.31 o 
   5  22   0     4897.18     4691.20     97.43 o 
   6  22   0     1932.12     1876.40    121.53 o 
   7  22   0     1018.53      990.92    116.06 o 
   8  22   0     1060.19      938.09    124.06 o 
   9  22   0       23.70       21.80     66.26 o 
   1  23   0    10084.12     9511.08     94.41 o 
   2  23   0     1455.35     1546.73     30.74 o 
   3  23   0     2248.35     2178.32     38.47 o 
   4  23   0     9829.70     9553.54    121.88 o 
   5  23   0      398.06      443.01     39.37 o 
   6  23   0     1198.43     1316.90    104.75 o 
   7  23   0     1461.82     1427.64    134.51 o 
   8  23   0      426.58      384.60     94.41 o 
   9  23   0      573.73      541.47    112.64 o 
   0  24   0     8222.33     7755.94     92.90 o 
   1  24   0      100.62      107.16     11.85 o 
   2  24   0     9554.39     9302.14     98.99 o 
   3  24   0     8722.52     8440.53     90.40 o 
   4  24   0      100.96      130.53     21.81 o 
   5  24   0     3961.29     3874.68     91.89 o 
   6  24   0       71.02      137.23     50.15 o 
   7  24   0     1043.62     1028.35    120.78 o 
   8  24   0      972.12      814.53    118.12 o 
   1  25   0     5355.40     4875.57     69.30 o 
   2  25   0     2001.00     1949.25     37.37 o 
   3  25   0     2709.28     2634.70     46.89 o 
   4  25   0     4516.83     4276.75     77.18 o 
   5  25   0        3.57       10.46     22.32 o 
   6  25   0     1536.74     1520.10    113.37 o 
   7  25   0      293.13      259.14     78.64 o 
   8  25   0       48.88      174.22     72.62 o 
   0  26   0        0.26       32.57     14.15 o 
   1  26   0      349.35      425.00     20.18 o 
   2  26   0      670.43      637.48     24.83 o 
   3  26   0      108.67       97.58     15.59 o 
   4  26   0      125.48      117.83     22.67 o 
   5  26   0      216.87      256.52     37.26 o 
   6  26   0      199.59      191.52     59.08 o 
   7  26   0       16.72       54.34     57.82 o 
   8  26   0        3.07       44.59     61.40 o 
   1  27   0     1251.99     1209.45     31.36 o 
   2  27   0      756.77      764.13     28.26 o 
   3  27   0       48.87       52.17     14.85 o 
   4  27   0     1069.45     1085.18     46.88 o 
   5  27   0      441.38      394.96     43.50 o 
   6  27   0      239.86      215.82     59.21 o 
   7  27   0       63.06      170.92     72.03 o 
   8  27   0      134.08      156.91     72.04 o 
   0  28   0     4440.81     4195.01     77.66 o 
   1  28   0     2224.84     2302.00     42.72 o 
   2  28   0     2309.41     2388.13     45.45 o 
   3  28   0     3793.67     3741.34     62.66 o 
   4  28   0      285.52      287.68     32.42 o 
   5  28   0     1135.46     1171.70     63.56 o 
   6  28   0      442.67      328.65     79.89 o 
   7  28   0     1397.53     1416.57    141.27 o 
   8  28   0      831.69      746.66    119.18 o 
   1  29   0     9810.25     9496.45    128.83 o 
   2  29   0     4000.17     3826.67     56.48 o 
   3  29   0     4200.06     4293.73     74.67 o 
   4  29   0     7976.00     7738.87    127.66 o 
   5  29   0      252.12      251.40     43.03 o 
   6  29   0     1596.56     1554.53    137.31 o 
   7  29   0      532.68      630.01    107.82 o 
   8  29   0      149.42      190.42     80.18 o 
   0  30   0     4734.08     4474.31     98.73 o 
   1  30   0     2097.04     2262.75     44.69 o 
   2  30   0     3946.54     3924.96     64.99 o 
   3  30   0     5399.24     5188.19     85.75 o 
   4  30   0      666.97      760.50     48.90 o 
   5  30   0      705.83      724.26     64.85 o 
   6  30   0        5.60       22.01     53.75 o 
   7  30   0      491.16      533.66    101.86 o 
   8  30   0      502.00      400.39    102.16 o 
   1  31   0     2682.74     2518.03     46.19 o 
   2  31   0      937.89      952.29     34.08 o 
   3  31   0     1475.57     1534.86     50.62 o 
   4  31   0     2137.66     1954.65     64.88 o 
   5  31   0      119.42       75.88     38.98 o 
   6  31   0      195.04      250.24     78.46 o 
   7  31   0      341.60      282.33     86.47 o 
   8  31   0       62.27      108.61     73.92 o 
   0  32   0      197.54      201.84     26.36 o 
   1  32   0      136.48      128.85     16.22 o 
   2  32   0        6.59        8.93     12.85 o 
   3  32   0       39.52       45.46     20.08 o 
   4  32   0      873.18      785.89     51.42 o 
   5  32   0        0.23        3.39     33.77 o 
   6  32   0      166.52      138.99     68.02 o 
   7  32   0       31.59       67.52     62.97 o 
   8  32   0       37.36       61.24     67.73 o 
   1  33   0     1103.34     1141.91     37.32 o 
   2  33   0      680.38      697.37     35.69 o 
   3  33   0      500.92      509.44     36.98 o 
   4  33   0     1380.38     1249.33     66.39 o 
   5  33   0       21.57       22.54     38.54 o 
   6  33   0      392.39      410.69     93.38 o 
   7  33   0      113.81      208.67     79.53 o 
   8  33   0      132.36       45.82     69.56 o 
   0  34   0     4338.96     4317.81     92.57 o 
   1  34   0     1003.72      984.07     36.81 o 
   2  34   0     2727.27     2668.19     66.87 o 
   3  34   0     4741.95     4728.01     90.21 o 
   4  34   0        8.39       24.41     30.63 o 
   5  34   0      661.10      644.36     79.80 o 
   6  34   0        4.92       25.09     55.76 o 
   7  34   0      480.86      311.42     89.87 o 
   8  34   0      416.54      340.06     97.43 o 
   1  35   0     4860.50     4822.58     75.97 o 
   2  35   0     2825.38     2766.14     74.55 o 
   3  35   0     2490.95     2450.12     73.20 o 
   4  35   0     2876.15     2775.79    107.53 o 
   5  35   0       71.95       -8.02     48.09 o 
   6  35   0      942.86     1038.14    128.02 o 
   7  35   0      294.03      340.78     93.33 o 
   0  36   0     6310.40     6267.83    157.37 o 
   1  36   0      981.85     1003.28     46.66 o 
   2  36   0     2030.33     2124.59     67.12 o 
   3  36   0     2626.09     2569.80     79.52 o 
   4  36   0     1158.63      967.18     88.53 o 
   5  36   0      417.64      492.65     93.45 o 
   6  36   0      258.23      282.16     84.42 o 
   7  36   0      337.22      262.52     87.90 o 
   1  37   0     1239.41     1254.44     53.61 o 
   2  37   0      618.08      636.41     44.25 o 
   3  37   0       55.65      109.17     34.59 o 
   4  37   0       12.47       22.67     38.26 o 
   5  37   0       64.59       73.66     60.45 o 
   6  37   0      191.93      241.64     82.04 o 
   7  37   0       90.39      114.49     72.75 o 
   0  38   0       26.61       61.77     37.02 o 
   1  38   0       60.34       90.76     25.61 o 
   2  38   0       77.28       71.03     27.29 o 
   3  38   0      126.75      143.10     37.74 o 
   4  38   0        6.40       -1.81     36.78 o 
   5  38   0       16.28       14.21     53.87 o 
   6  38   0        4.94       -7.44     54.23 o 
   7  38   0       21.19       46.52     81.40 o 
   1  39   0      984.05      992.44     58.27 o 
   2  39   0     1052.32     1099.44     61.60 o 
   3  39   0      605.50      569.49     73.70 o 
   4  39   0      316.58      299.79     96.96 o 
   5  39   0        7.83       26.22     70.83 o 
   6  39   0      203.08      125.32    104.64 o 
   7  39   0       56.80        4.93     75.93 o 
   0  40   0     4002.63     4014.09    145.88 o 
   1  40   0      280.23      357.16     42.34 o 
   2  40   0     4387.36     4295.06    142.22 o 
   3  40   0     1656.10     1586.13    167.67 o 
   4  40   0       16.10       50.42     65.44 o 
   5  40   0     2710.92     2584.40    215.27 o 
   6  40   0      131.41      101.95     82.80 o 
   7  40   0      169.69      106.11     88.47 o 
   1  41   0     5272.28     5506.09    122.52 o 
   2  41   0      448.63      630.54     69.31 o 
   3  41   0      284.56      307.14     94.80 o 
   4  41   0     1335.24     1408.79    302.77 o 
   5  41   0       35.62       56.85     76.15 o 
   6  41   0      916.06      934.62    159.16 o 
   0  42   0     4412.15     4253.13    174.58 o 
   1  42   0       17.48      114.09     35.27 o 
   2  42   0     1271.58     1367.58     93.04 o 
   3  42   0      232.63      253.00     89.93 o 
   4  42   0       24.72       54.95     79.25 o 
   5  42   0     1107.37     1106.08    163.29 o 
   6  42   0      155.21      200.61     99.18 o 
   1  43   0      232.21      274.46     54.50 o 
   2  43   0       44.32       40.54     43.49 o 
   3  43   0       12.85       14.18     65.78 o 
   4  43   0      162.06      138.27     86.27 o 
   5  43   0        1.73       59.83     74.42 o 
   6  43   0      270.33      171.05     97.48 o 
   0  44   0      181.33      186.57     65.87 o 
   1  44   0       42.98       67.45     40.16 o 
   2  44   0     1009.92      827.02    134.03 o 
   3  44   0       20.16       10.74     62.34 o 
   4  44   0        6.91        3.84     69.75 o 
   5  44   0       89.30       77.09     84.18 o 
   6  44   0       39.73      137.13     93.62 o 
   1  45   0     1900.97     1892.32    117.08 o 
   2  45   0        3.75       43.14     68.12 o 
   3  45   0       10.19       32.31     67.36 o 
   4  45   0      586.06      668.51    163.53 o 
   5  45   0      123.88      118.21     85.61 o 
   6  45   0      504.69      559.68    144.06 o 
   0  46   0     5956.17     5567.94    273.84 o 
   1  46   0       11.95      113.85     60.46 o 
   2  46   0      323.54      214.90     95.30 o 
   3  46   0     1190.71     1159.32    160.47 o 
   4  46   0       49.54       83.87     77.19 o 
   5  46   0     1447.58     1222.89    178.32 o 
   6  46   0      108.00      163.62     96.75 o 
   1  47   0     2805.06     2683.80    168.24 o 
   2  47   0     1825.43     1763.37    356.40 o 
   3  47   0      508.78      526.63    126.53 o 
   4  47   0     1151.57     1397.71    181.74 o 
   5  47   0       17.55       67.40     80.16 o 
   0  48   0      482.02      623.18    180.83 o 
   1  48   0      472.76      613.65    104.18 o 
   2  48   0      573.87      711.30    137.70 o 
   3  48   0      324.34      433.26    121.20 o 
   4  48   0      128.92      154.92     95.16 o 
   5  48   0      525.49      736.72    150.92 o 
   1  49   0        5.95       28.28     58.51 o 
   2  49   0      137.76       92.63     80.80 o 
   3  49   0        2.41       21.59     68.39 o 
   4  49   0      231.55      185.89     95.94 o 
   5  49   0       68.39       92.50     88.54 o 
   0  50   0       87.88      146.86     78.96 o 
   1  50   0        1.02      105.19     75.08 o 
   2  50   0      272.77      234.13     96.83 o 
   3  50   0        8.39       47.48     75.67 o 
   4  50   0        2.61       22.59     70.57 o 
   5  50   0       68.92       64.78     83.92 o 
   1  51   0      229.45      313.23    103.07 o 
   2  51   0      336.81      465.86    165.07 o 
   3  51   0      188.12      207.91     99.21 o 
   4  51   0      635.66      671.09    152.29 o 
   0  52   0       81.00       56.92    115.15 o 
   1  52   0      558.03      534.70    126.43 o 
   2  52   0      581.87      884.44    212.35 o 
   3  52   0      714.79      879.34    157.35 o 
   4  52   0      128.44      223.87    105.31 o 
   1  53   0     1132.24     1194.20    166.71 o 
   2  53   0      692.87      940.48    221.55 o 
   3  53   0      440.05      511.13    135.22 o 
   4  53   0      499.08      370.97    122.68 o 
   0  54   0     1824.10     1581.49    279.78 o 
   1  54   0       12.82       84.81     85.11 o 
   2  54   0      127.68      172.95    129.60 o 
   3  54   0      412.10      384.94    121.03 o 
   1  55   0       13.73       37.64     75.91 o 
   2  55   0        5.71       50.79     95.45 o 
   3  55   0        8.11        9.77     79.56 o 
   1  56   0       68.51       98.49     88.43 o 
   2  56   0        2.81       58.23    109.46 o 
   1  57   0      107.55       96.46     90.58 o 
  -9   1   1       35.54       43.28     82.00 o 
  -8   1   1       49.93       60.44     73.00 o 
  -7   1   1     1660.99     1607.86     78.57 o 
  -6   1   1      691.34      702.51     37.80 o 
  -5   1   1       15.56       -2.37     12.14 o 
  -4   1   1      535.33      515.90     21.61 o 
  -3   1   1     3522.15     3614.46     40.87 o 
  -2   1   1    17097.80    16980.15    184.64 o 
  -1   1   1    15644.17    15138.03    163.49 o 
   0   1   1     9837.42     9406.47     98.84 o 
   1   1   1     4666.59     4675.17     73.27 o 
   2   1   1      891.86      865.06     18.45 o 
   3   1   1      440.57      419.47     18.39 o 
   4   1   1      475.90      482.12     24.40 o 
   5   1   1      844.68      900.82     46.78 o 
   6   1   1      703.08      745.29     61.57 o 
   7   1   1       39.96       93.87     62.26 o 
   8   1   1      269.38      224.77     84.46 o 
   9   1   1        8.89       73.07     74.57 o 
  -9   2   1      721.07      686.36    144.17 o 
  -8   2   1     1284.71     1245.34    159.04 o 
  -7   2   1       25.31       61.35     33.22 o 
  -6   2   1     5007.37     5098.99     79.60 o 
  -5   2   1     2168.15     2114.38     43.08 o 
  -4   2   1     9132.02     8922.02     91.58 o 
  -3   2   1    10771.52    10468.49    143.10 o 
  -2   2   1      115.24      131.11      8.95 o 
  -1   2   1    43294.19    40807.14    728.22 o 
   0   2   1     4676.69     4629.54     52.26 o 
   1   2   1    46244.94    47506.45    511.72 o 
   2   2   1     4292.33     3926.69     61.49 o 
   3   2   1      550.27      549.05     35.42 o 
   4   2   1    10642.14    10468.88    163.51 o 
   5   2   1     5332.49     5091.91    120.81 o 
   6   2   1     1321.52     1411.00     77.61 o 
   7   2   1     1741.15     1770.79    146.38 o 
   8   2   1       15.45       95.16     95.01 o 
   9   2   1      590.82      639.94    126.16 o 
  -9   3   1      281.47      310.57    115.15 o 
  -8   3   1     1395.23     1400.20    164.44 o 
  -7   3   1     3946.30     4219.77    124.75 o 
  -6   3   1       86.33      192.96     25.05 o 
  -5   3   1     7498.51     7202.83     91.88 o 
  -4   3   1     3978.10     3813.91     48.24 o 
  -3   3   1     5877.17     5923.20     66.49 o 
  -2   3   1    21935.39    21775.92    242.51 o 
  -1   3   1     9795.95     9631.79     91.82 o 
   0   3   1    15317.93    15520.62    373.40 o 
   1   3   1     7508.69     7599.07     82.73 o 
   2   3   1     6542.35     6635.81     66.48 o 
   3   3   1    12191.54    12234.96    160.14 o 
   4   3   1     1946.95     1907.45     41.43 o 
   5   3   1     3702.85     3730.38    106.08 o 
   6   3   1     2977.32     2866.97    142.52 o 
   7   3   1      267.46      280.36     80.79 o 
   8   3   1     1468.25     1574.51    159.06 o 
   9   3   1      102.15       63.82     72.44 o 
  -9   4   1      963.35      989.66    161.54 o 
  -8   4   1      152.89      243.16     78.80 o 
  -7   4   1       32.81       57.03     33.15 o 
  -6   4   1     7381.09     7321.07     97.35 o 
  -5   4   1     1900.24     1903.01     38.33 o 
  -4   4   1     3773.65     3569.30     66.19 o 
  -3   4   1     6126.48     5713.46     56.07 o 
  -2   4   1     2872.71     2888.17     43.25 o 
  -1   4   1      408.25      410.03      9.74 o 
   0   4   1    22149.19    21505.95    470.71 o 
   1   4   1    43465.59    44580.04    500.19 o 
   2   4   1      179.85      221.07     11.31 o 
   3   4   1       59.40       49.78     10.38 o 
   4   4   1     8648.78     8551.36    199.66 o 
   5   4   1     3943.39     3969.50    122.67 o 
   6   4   1     1395.64     1398.68     78.44 o 
   7   4   1     1275.87     1316.87    136.37 o 
   8   4   1       33.91      134.42     73.49 o 
   9   4   1      481.09      325.75    101.41 o 
  -9   5   1       64.14       72.31     90.07 o 
  -8   5   1      236.37      217.56     77.91 o 
  -7   5   1      345.64      370.91     54.07 o 
  -6   5   1      570.20      615.67     34.40 o 
  -5   5   1     1379.26     1343.04     33.91 o 
  -4   5   1     2358.11     2217.34     38.48 o 
  -3   5   1     3399.39     3470.86     46.03 o 
  -2   5   1     5758.11     5680.23     51.57 o 
  -1   5   1     4505.96     4620.42     52.77 o 
   0   5   1     8579.45     8187.56    263.97 o 
   1   5   1     9256.64     9364.08    142.76 o 
   2   5   1     6214.94     6473.24     53.97 o 
   3   5   1     6563.99     6925.07    117.49 o 
   4   5   1      146.23      162.28     17.24 o 
   5   5   1      959.78      964.22     49.53 o 
   6   5   1      685.93      824.73     64.21 o 
   7   5   1      163.20      136.31     79.47 o 
   8   5   1      451.69      456.20    103.58 o 
   9   5   1        6.82       -1.01     63.39 o 
  -9   6   1        0.47       -6.06     77.76 o 
  -8   6   1      112.68      127.72     69.06 o 
  -7   6   1        5.31       45.09     33.61 o 
  -6   6   1      859.65      842.11     40.95 o 
  -5   6   1      208.68      223.53     18.36 o 
  -4   6   1        5.48       11.49      9.43 o 
  -3   6   1     8551.62     8539.43    127.78 o 
  -2   6   1     3592.23     3816.48     45.09 o 
  -1   6   1    32267.95    32001.47    656.39 o 
   0   6   1     2385.96     2309.82     80.25 o 
   1   6   1    12768.80    12801.60    207.14 o 
   2   6   1       68.70       55.29      7.88 o 
   3   6   1       17.29       21.65      7.39 o 
   4   6   1      228.67      193.59     17.99 o 
   5   6   1       83.26      115.46     26.19 o 
   6   6   1        5.88       21.06     29.64 o 
   7   6   1       51.79       71.34     47.49 o 
   8   6   1       15.18       31.40     58.67 o 
   9   6   1       48.52      102.75     77.14 o 
  -9   7   1       59.79       78.90     88.56 o 
  -8   7   1       46.68      110.75     64.71 o 
  -7   7   1     1176.54     1212.75     78.12 o 
  -6   7   1      414.67      416.25     32.12 o 
  -5   7   1     5429.45     5518.36     82.26 o 
  -4   7   1     4501.94     4596.34     51.07 o 
  -3   7   1      604.64      644.86     20.04 o 
  -2   7   1    18132.57    18703.26    240.70 o 
  -1   7   1     5646.26     5654.19     97.48 o 
   0   7   1     7414.17     7244.10    230.55 o 
   1   7   1     7874.79     8085.78    119.13 o 
   2   7   1     9457.22     9569.68    128.05 o 
   3   7   1     3795.12     3807.60     47.66 o 
   4   7   1     1216.73     1211.40     40.57 o 
   5   7   1     1527.19     1468.96     58.36 o 
   6   7   1     1842.27     1786.10     85.73 o 
   7   7   1        0.36       60.62     47.84 o 
   8   7   1      474.28      421.43    101.79 o 
   9   7   1       50.13       59.64     70.91 o 
  -9   8   1      690.45      634.12    141.20 o 
  -8   8   1     1374.93     1384.22    133.47 o 
  -7   8   1       39.31      141.50     40.30 o 
  -6   8   1     3238.41     3185.46     68.50 o 
  -5   8   1     1330.71     1326.06     33.84 o 
  -4   8   1     4697.19     4624.22     65.50 o 
  -3   8   1     6950.33     6984.36     82.39 o 
  -2   8   1     4556.92     4513.98     55.88 o 
  -1   8   1    57221.43    56580.11    942.81 o 
   0   8   1    25820.91    25486.24    798.48 o 
   1   8   1    12312.45    12821.44    221.92 o 
   2   8   1    15645.61    15062.26    186.79 o 
   3   8   1       10.62       23.40      7.72 o 
   4   8   1     6908.20     6704.75    145.65 o 
   5   8   1     1618.91     1559.56     65.70 o 
   6   8   1      234.34      310.94     48.14 o 
   7   8   1     1912.17     1853.90    122.53 o 
   8   8   1        2.69       90.16     67.89 o 
   9   8   1      645.63      622.13    126.26 o 
  -9   9   1      276.08      275.20    106.36 o 
  -8   9   1      699.47      717.06    107.89 o 
  -7   9   1     4196.99     4358.44    132.79 o 
  -6   9   1       58.19       75.91     22.03 o 
  -5   9   1     4674.64     4638.36     59.00 o 
  -4   9   1     4026.40     3812.38     62.28 o 
  -3   9   1    10507.84    10758.22    130.67 o 
  -2   9   1    27273.31    27620.99    298.33 o 
  -1   9   1       60.27       60.41      5.99 o 
   0   9   1    17202.00    17339.64    443.11 o 
   1   9   1    83917.84    84455.39   1328.31 o 
   2   9   1     3727.05     3948.43     48.15 o 
   3   9   1    17362.83    17897.19    196.10 o 
   4   9   1     1225.19     1223.68     38.43 o 
   5   9   1     5452.50     5234.17    152.15 o 
   6   9   1     2663.24     2702.65    134.39 o 
   7   9   1      122.24      106.47     52.13 o 
   8   9   1     1821.69     2144.37    175.83 o 
   9   9   1       49.94       46.68     71.45 o 
  -9  10   1      457.36      420.71    124.58 o 
  -8  10   1      464.09      510.82     97.71 o 
  -7  10   1      303.08      340.26     52.59 o 
  -6  10   1     2762.75     2674.54     72.53 o 
  -5  10   1      578.10      625.26     25.93 o 
  -4  10   1     8120.53     7977.08    107.40 o 
  -3  10   1    17776.53    17752.44    209.38 o 
  -2  10   1      109.44      120.84     10.02 o 
  -1  10   1     6447.20     6292.27    106.06 o 
   0  10   1     2183.83     2308.44     41.46 o 
   1  10   1     4228.79     4605.49     68.03 o 
   2  10   1    27952.62    27972.48    318.25 o 
   3  10   1       25.30       28.81      8.75 o 
   4  10   1     4841.65     4744.75     96.07 o 
   5  10   1     1174.84     1279.48     61.92 o 
   6  10   1      634.92      713.38     63.82 o 
   7  10   1     1383.67     1451.85    118.36 o 
   8  10   1        7.58      149.95     73.56 o 
   9  10   1      277.81      172.55     90.44 o 
  -9  11   1      111.75      211.04     83.44 o 
  -8  11   1       18.32       14.36     56.10 o 
  -7  11   1      279.54      231.22     47.47 o 
  -6  11   1       11.62       23.04     20.16 o 
  -5  11   1      520.48      481.44     24.06 o 
  -4  11   1     3495.18     3603.89     51.26 o 
  -3  11   1       11.61       11.26      7.65 o 
  -2  11   1        3.26       12.49      6.49 o 
  -1  11   1     1811.20     1994.93     37.84 o 
   0  11   1     6605.15     6970.59    116.31 o 
   1  11   1      774.18      799.06     15.68 o 
   2  11   1      387.70      386.24     14.56 o 
   3  11   1     5495.19     5624.73     55.27 o 
   4  11   1        5.28       21.72     10.27 o 
   5  11   1      316.18      329.79     39.01 o 
   6  11   1       82.74       69.59     33.82 o 
   7  11   1      247.85      248.35     64.99 o 
   8  11   1      442.03      520.28    108.97 o 
   9  11   1       51.09       87.88     80.89 o 
  -9  12   1        6.99       11.45     69.85 o 
  -8  12   1       97.65       27.16     59.99 o 
  -7  12   1       13.13       31.87     33.08 o 
  -6  12   1       67.82       59.90     23.44 o 
  -5  12   1      376.90      390.13     22.58 o 
  -4  12   1      450.11      471.19     21.37 o 
  -3  12   1     2498.35     2641.66     40.81 o 
  -2  12   1      702.15      741.13     18.59 o 
  -1  12   1      217.09      227.75     10.05 o 
   0  12   1     1861.02     1868.63     25.49 o 
   1  12   1     3213.89     3544.15     61.03 o 
   2  12   1      166.12      158.24      9.83 o 
   3  12   1      416.54      434.61     17.34 o 
   4  12   1       19.32       18.72     10.57 o 
   5  12   1        7.95       36.19     23.82 o 
   6  12   1       47.09       62.72     33.08 o 
   7  12   1      225.21      193.53     62.81 o 
   8  12   1        1.31      118.25     70.68 o 
   9  12   1        8.81       71.01     78.79 o 
  -9  13   1      181.82      250.20     88.63 o 
  -8  13   1      310.75      212.31     76.53 o 
  -7  13   1     1215.26     1190.84     79.95 o 
  -6  13   1       24.00       64.88     25.51 o 
  -5  13   1     2797.86     2800.04     47.99 o 
  -4  13   1     6852.72     6838.07     69.99 o 
  -3  13   1     8358.16     8854.67    105.68 o 
  -2  13   1    30059.95    30914.79    455.65 o 
  -1  13   1     5287.35     5395.73     94.81 o 
   0  13   1     2189.23     2173.66     27.38 o 
   1  13   1     1103.38     1050.79     19.75 o 
   2  13   1     1179.07     1205.72     22.23 o 
   3  13   1     7169.24     7107.76     72.05 o 
   4  13   1      332.82      352.68     19.39 o 
   5  13   1     2599.17     2616.61     98.94 o 
   6  13   1     1868.65     1770.72    101.76 o 
   7  13   1        6.01       75.48     52.10 o 
   8  13   1     1101.10     1133.47    119.01 o 
   9  13   1      194.35      226.42     95.80 o 
  -9  14   1      432.70      432.06    104.72 o 
  -8  14   1      968.46      979.62    124.22 o 
  -7  14   1      355.80      370.07     59.33 o 
  -6  14   1     5391.17     5333.35    110.52 o 
  -5  14   1      515.96      506.35     24.24 o 
  -4  14   1      206.58      165.30     15.04 o 
  -3  14   1    22546.43    23067.73    280.94 o 
  -2  14   1      812.47      836.31     20.06 o 
  -1  14   1     3546.59     3488.97     46.29 o 
   0  14   1     5303.59     5387.88     78.65 o 
   1  14   1     7710.82     7534.57     76.48 o 
   2  14   1    17882.48    17870.45    166.77 o 
   3  14   1      715.14      752.24     21.21 o 
   4  14   1    16495.94    16462.99    175.78 o 
   5  14   1      750.75      813.11     49.73 o 
   6  14   1      490.79      564.31     67.93 o 
   7  14   1     1916.94     1969.25    132.81 o 
   8  14   1       84.05      137.43     63.58 o 
   9  14   1      992.15      833.38    141.60 o 
  -9  15   1      210.59      138.16     94.34 o 
  -8  15   1      265.96      278.28     82.45 o 
  -7  15   1     2107.73     2108.60    107.48 o 
  -6  15   1       42.36      109.07     28.06 o 
  -5  15   1     8114.35     8118.72     99.88 o 
  -4  15   1     2210.69     2216.20     39.54 o 
  -3  15   1       56.50       54.36      9.79 o 
  -2  15   1    17302.67    17845.63    225.88 o 
  -1  15   1     1192.44     1284.90     21.78 o 
   0  15   1     2367.13     2282.17     29.32 o 
   1  15   1    10600.85    10728.71     88.97 o 
   2  15   1      962.09      980.60     21.73 o 
   3  15   1    29802.28    29373.57    299.58 o 
   4  15   1      688.82      717.97     23.44 o 
   5  15   1     6369.46     6309.49    132.27 o 
   6  15   1     2137.82     2113.44    115.40 o 
   7  15   1       69.90      144.80     59.17 o 
   8  15   1      939.72     1000.15    115.88 o 
   9  15   1       35.37      130.94     86.65 o 
  -9  16   1      701.32      657.40    145.05 o 
  -8  16   1      496.16      562.01    105.58 o 
  -7  16   1       64.19       80.70     41.22 o 
  -6  16   1     4132.71     4003.84    103.05 o 
  -5  16   1      125.76      133.73     17.39 o 
  -4  16   1     3524.73     3535.31     55.82 o 
  -3  16   1     6373.27     6074.50     85.34 o 
  -2  16   1      189.81      187.54     12.38 o 
  -1  16   1    14615.13    14463.66    205.24 o 
   0  16   1     9136.79     9435.56    125.66 o 
   1  16   1     9741.05     9738.44    132.47 o 
   2  16   1    10093.97     9901.85     74.65 o 
   3  16   1     8400.77     8421.41    112.66 o 
   4  16   1     5233.89     5201.59     60.50 o 
   5  16   1      417.26      430.57     45.08 o 
   6  16   1     1079.66      964.45     84.26 o 
   7  16   1     2040.78     2061.11    136.70 o 
   8  16   1        4.71       50.87     58.08 o 
   9  16   1      108.69       78.37     79.14 o 
  -9  17   1      171.11      277.39    112.88 o 
  -8  17   1        3.47       -2.45     58.23 o 
  -7  17   1       97.32       95.43     44.41 o 
  -6  17   1       14.71       48.34     26.57 o 
  -5  17   1     1163.65     1157.23     37.32 o 
  -4  17   1      172.98      169.36     16.02 o 
  -3  17   1      332.28      346.85     18.20 o 
  -2  17   1      147.91      138.83     11.37 o 
  -1  17   1     2864.13     2846.32     35.33 o 
   0  17   1     1605.10     1620.44     23.08 o 
   1  17   1     1000.97     1084.21     21.45 o 
   2  17   1     1281.30     1294.43     25.44 o 
   3  17   1     3537.49     3352.66     46.10 o 
   4  17   1     1125.44     1114.77     29.97 o 
   5  17   1      400.08      396.29     44.41 o 
   6  17   1      383.47      457.42     78.34 o 
   7  17   1       24.50       48.58     48.61 o 
   8  17   1      116.75      125.31     64.12 o 
   9  17   1        0.24      -26.04     69.05 o 
  -9  18   1       87.91       74.86     90.14 o 
  -8  18   1       31.00       77.35     82.57 o 
  -7  18   1       15.70       15.24     38.03 o 
  -6  18   1       52.97       63.89     30.03 o 
  -5  18   1       56.20       80.09     16.69 o 
  -4  18   1      440.66      416.70     21.27 o 
  -3  18   1       23.97       23.90      9.83 o 
  -2  18   1     3580.86     3813.18     50.57 o 
  -1  18   1     3358.88     3474.27     39.22 o 
   0  18   1        0.80        8.03      5.18 o 
   1  18   1      532.41      592.07     17.19 o 
   2  18   1      449.41      420.77     17.22 o 
   3  18   1      900.18      901.04     25.14 o 
   4  18   1     2702.39     2749.40     51.52 o 
   5  18   1       34.60       54.72     26.70 o 
   6  18   1       26.13       32.08     48.71 o 
   7  18   1        6.40       92.72     56.03 o 
   8  18   1       66.58      135.53     63.17 o 
   9  18   1      159.66       98.62     96.76 o 
  -9  19   1      227.38      231.55    116.90 o 
  -8  19   1      429.95      361.10    129.82 o 
  -7  19   1      934.32     1015.80     95.40 o 
  -6  19   1       54.86       97.97     30.99 o 
  -5  19   1     3039.84     2956.90     57.16 o 
  -4  19   1      772.73      786.89     27.15 o 
  -3  19   1     1046.51     1020.37     28.88 o 
  -2  19   1    10967.91    11233.67    154.54 o 
  -1  19   1      729.68      745.06     19.04 o 
   0  19   1     6736.81     6555.38     70.69 o 
   1  19   1     4695.12     4584.36     48.55 o 
   2  19   1     1107.40     1032.30     24.64 o 
   3  19   1      810.74      772.99     24.28 o 
   4  19   1     1194.42     1212.33     38.33 o 
   5  19   1     3876.89     3815.48    127.86 o 
   6  19   1      450.95      564.47     83.48 o 
   7  19   1        0.23      116.20     55.23 o 
   8  19   1     1311.93     1309.11    144.28 o 
   9  19   1       31.73       62.32     78.18 o 
  -9  20   1      364.59      400.77    128.22 o 
  -8  20   1     1213.05     1309.79    172.86 o 
  -7  20   1      143.00       68.82     62.16 o 
  -6  20   1     3822.39     3852.09    104.37 o 
  -5  20   1       32.10       72.42     18.80 o 
  -4  20   1     5022.17     5057.04     75.47 o 
  -3  20   1     7935.47     7700.22     85.69 o 
  -2  20   1     1533.78     1637.37     31.43 o 
  -1  20   1    14333.94    14632.74    162.38 o 
   0  20   1     7435.23     7590.54     66.93 o 
   1  20   1     9663.28     9553.17     78.33 o 
   2  20   1     8961.36     8618.04     80.68 o 
   3  20   1     1656.74     1653.41     33.54 o 
   4  20   1     6745.99     6939.75    128.43 o 
   5  20   1     1152.84     1225.04     68.65 o 
   6  20   1     4349.45     4013.85    179.43 o 
   7  20   1     3881.75     3844.12    187.30 o 
   8  20   1       38.86       70.21     60.23 o 
   9  20   1      343.68      425.54    120.15 o 
  -9  21   1      336.98      270.70    116.80 o 
  -8  21   1      194.38      204.11     99.20 o 
  -7  21   1      963.68     1042.87    208.63 o 
  -6  21   1      178.79      211.00     42.91 o 
  -5  21   1     5641.82     5628.51     89.21 o 
  -4  21   1     3787.54     3871.21     55.18 o 
  -3  21   1      829.03      898.13     28.81 o 
  -2  21   1     2123.96     1927.36     33.71 o 
  -1  21   1     2333.96     2466.64     32.60 o 
   0  21   1    12236.87    12245.90    123.89 o 
   1  21   1     8824.74     8694.56     79.90 o 
   2  21   1     1970.87     1967.59     35.06 o 
   3  21   1    10984.67    10578.36    118.49 o 
   4  21   1      865.07      945.20     37.75 o 
   5  21   1     2947.55     3000.23     99.39 o 
   6  21   1     2361.53     2438.13    145.28 o 
   7  21   1     1023.18      986.94    111.08 o 
   8  21   1      408.51      488.44     95.82 o 
  -9  22   1      159.31       90.42     94.21 o 
  -8  22   1      319.66      305.02    106.87 o 
  -7  22   1       84.91       29.86     73.73 o 
  -6  22   1     1288.13     1239.32     75.53 o 
  -5  22   1      445.09      491.15     35.13 o 
  -4  22   1     2159.48     2166.56     41.89 o 
  -3  22   1     2655.72     2615.43     45.48 o 
  -2  22   1      972.95      959.19     26.83 o 
  -1  22   1     1865.40     1730.15     29.04 o 
   0  22   1     3504.30     3570.17     38.86 o 
   1  22   1     9102.86     9013.29    114.34 o 
   2  22   1     1044.28     1005.57     26.98 o 
   3  22   1       14.83       25.58     11.71 o 
   4  22   1     1857.23     1841.69     49.55 o 
   5  22   1     1752.07     1761.89     71.43 o 
   6  22   1     1017.41     1028.06    107.07 o 
   7  22   1      583.83      586.59     95.25 o 
   8  22   1       35.49       47.13     56.94 o 
  -9  23   1       13.82       49.67     88.23 o 
  -8  23   1        4.60       22.77     76.04 o 
  -7  23   1       43.29       57.65     73.72 o 
  -6  23   1       62.34       50.37     34.94 o 
  -5  23   1      969.54      928.60     44.42 o 
  -4  23   1      955.44      924.07     32.65 o 
  -3  23   1       47.11       56.76     12.65 o 
  -2  23   1     3672.83     3609.61     50.82 o 
  -1  23   1       73.30       85.41     10.74 o 
   0  23   1      387.35      414.95     16.18 o 
   1  23   1      219.92      217.94     15.11 o 
   2  23   1      189.19      216.02     16.69 o 
   3  23   1       52.52       49.22     12.81 o 
   4  23   1        3.46       13.13     16.18 o 
   5  23   1       14.78       61.09     29.12 o 
   6  23   1      302.68      361.50     76.53 o 
   7  23   1      204.59      225.90     69.65 o 
   8  23   1       69.16       67.29     59.04 o 
  -9  24   1       12.90      -22.34     78.48 o 
  -8  24   1      196.14      159.33     96.24 o 
  -7  24   1      610.96      587.31    129.23 o 
  -6  24   1      568.25      604.51     75.80 o 
  -5  24   1        0.48       33.16     20.60 o 
  -4  24   1     1180.87     1256.81     40.03 o 
  -3  24   1     1263.19     1299.64     34.82 o 
  -2  24   1       68.86       53.95     11.73 o 
  -1  24   1     1186.86     1206.50     26.69 o 
   0  24   1      459.38      471.89     18.09 o 
   1  24   1     2473.60     2379.52     38.89 o 
   2  24   1     2482.55     2478.80     40.76 o 
   3  24   1       21.61       32.22     12.41 o 
   4  24   1      711.39      744.39     38.58 o 
   5  24   1     3054.58     2729.16    136.35 o 
   6  24   1      119.50      139.23     57.12 o 
   7  24   1       94.48      219.97     71.66 o 
   8  24   1        2.15       55.05     58.94 o 
  -8  25   1      290.26      274.30    111.64 o 
  -7  25   1     1924.41     1937.93    200.31 o 
  -6  25   1       88.29       31.28     54.24 o 
  -5  25   1     1949.50     2029.66     64.24 o 
  -4  25   1      878.29      906.97     36.97 o 
  -3  25   1      227.31      252.91     20.03 o 
  -2  25   1     2433.63     2309.61     44.59 o 
  -1  25   1       59.48       48.05      9.72 o 
   0  25   1    15213.69    14593.65    124.40 o 
   1  25   1     4419.26     4243.59     53.37 o 
   2  25   1      618.34      617.82     23.81 o 
   3  25   1     3754.19     3719.99     61.86 o 
   4  25   1     1163.61     1172.56     46.65 o 
   5  25   1      134.50      196.24     50.90 o 
   6  25   1     2032.80     1955.22    137.32 o 
   7  25   1      307.12      282.93     77.14 o 
   8  25   1      492.63      547.93    101.75 o 
  -8  26   1      751.67      730.99    150.62 o 
  -7  26   1       62.90       85.82     81.42 o 
  -6  26   1     2401.64     2252.48    154.36 o 
  -5  26   1       25.82       69.27     25.98 o 
  -4  26   1     3058.06     3093.26     61.37 o 
  -3  26   1     7310.73     7077.19     99.39 o 
  -2  26   1      265.35      314.68     21.10 o 
  -1  26   1    13969.88    13684.33    150.17 o 
   0  26   1     2099.90     2097.50     34.26 o 
   1  26   1     1838.38     1809.62     32.77 o 
   2  26   1    11850.25    11515.84    138.60 o 
   3  26   1        5.34       24.86     13.86 o 
   4  26   1     5572.02     5488.36     96.18 o 
   5  26   1       46.72      145.15     48.90 o 
   6  26   1     1543.15     1510.06    128.34 o 
   7  26   1     1573.24     1604.84    141.56 o 
   8  26   1        3.12       46.29     59.54 o 
  -8  27   1      151.96      150.54     99.29 o 
  -7  27   1      733.15      893.87    151.34 o 
  -6  27   1       39.61       44.67     58.99 o 
  -5  27   1     3636.24     3668.40     94.03 o 
  -4  27   1     4209.93     4003.74     71.92 o 
  -3  27   1     1480.19     1498.62     38.85 o 
  -2  27   1     8751.09     8390.94     91.63 o 
  -1  27   1       17.70       82.76     14.34 o 
   0  27   1     4293.17     4014.81     48.62 o 
   1  27   1     5721.50     5602.80     73.98 o 
   2  27   1      704.66      756.40     29.96 o 
   3  27   1     5901.72     5753.97     97.72 o 
   4  27   1       82.27      100.48     25.23 o 
   5  27   1     8937.29     8290.86    246.34 o 
   6  27   1       43.99       94.20     55.72 o 
   7  27   1        2.15       66.54     57.38 o 
   8  27   1     1303.65     1119.62    133.64 o 
  -8  28   1       97.42      100.00     98.50 o 
  -7  28   1        4.23        8.95     74.55 o 
  -6  28   1      459.96      438.04     91.12 o 
  -5  28   1       39.58       45.23     25.85 o 
  -4  28   1      736.71      775.99     41.44 o 
  -3  28   1     3523.28     3292.06     57.17 o 
  -2  28   1     1059.52     1047.07     33.51 o 
  -1  28   1     3387.43     3358.79     50.99 o 
   0  28   1       87.84      104.55     12.77 o 
   1  28   1      341.90      330.70     15.83 o 
   2  28   1     2160.93     2182.13     49.74 o 
   3  28   1       25.86       54.47     21.57 o 
   4  28   1     1034.49     1053.64     52.44 o 
   5  28   1       38.33      125.35     48.85 o 
   6  28   1        1.00       19.18     50.42 o 
   7  28   1      448.40      353.39     85.70 o 
   8  28   1       61.82       75.25     65.29 o 
  -8  29   1        5.20       43.31     87.34 o 
  -7  29   1       13.90        6.96     72.06 o 
  -6  29   1       21.16       79.62     74.31 o 
  -5  29   1        6.80        6.25     26.92 o 
  -4  29   1      116.74      106.29     25.14 o 
  -3  29   1      505.61      478.70     29.20 o 
  -2  29   1      556.37      522.09     27.34 o 
  -1  29   1      369.84      387.11     22.45 o 
   0  29   1      359.85      336.72     20.83 o 
   1  29   1      112.89       96.73     12.70 o 
   2  29   1        2.21       14.71     15.63 o 
   3  29   1      109.68      114.67     25.07 o 
   4  29   1      124.67       84.07     27.50 o 
   5  29   1      460.86      422.22     82.01 o 
   6  29   1      176.92      113.65     59.30 o 
   7  29   1       28.25       16.65     53.93 o 
   8  29   1        6.86       16.57     59.92 o 
  -8  30   1      114.20      106.16     97.41 o 
  -7  30   1       30.69       21.62     78.01 o 
  -6  30   1      607.95      623.42    129.53 o 
  -5  30   1        0.22       15.49     30.32 o 
  -4  30   1      186.57      211.51     30.57 o 
  -3  30   1     1536.51     1532.87     45.65 o 
  -2  30   1       86.52       90.17     17.05 o 
  -1  30   1     1346.46     1342.43     36.14 o 
   0  30   1       33.35       47.52     12.63 o 
   1  30   1      524.80      481.11     24.14 o 
   2  30   1     2318.77     2234.97     58.79 o 
   3  30   1      576.06      600.43     42.35 o 
   4  30   1      731.28      784.51     53.39 o 
   5  30   1       55.08       68.28     50.14 o 
   6  30   1       24.82       52.40     52.05 o 
   7  30   1      463.56      438.31     95.09 o 
   8  30   1       13.16       32.80     62.55 o 
  -8  31   1      227.89      182.58    107.83 o 
  -7  31   1     1214.25     1030.57    163.67 o 
  -6  31   1        0.87       -2.10     67.77 o 
  -5  31   1     3192.31     3146.56    128.29 o 
  -4  31   1     2084.43     2091.59     79.99 o 
  -3  31   1      272.81      331.99     30.35 o 
  -2  31   1     6580.66     6157.12     81.35 o 
  -1  31   1      525.94      538.43     27.14 o 
   0  31   1     6710.88     6517.68     81.65 o 
   1  31   1     2917.62     2853.92     50.54 o 
   2  31   1      201.43      256.51     27.46 o 
   3  31   1     9630.07     9245.83    137.42 o 
   4  31   1      504.90      517.46     50.84 o 
   5  31   1      276.13      284.72     72.99 o 
   6  31   1      887.26     1046.99    117.10 o 
   7  31   1       14.01       65.90     57.81 o 
   8  31   1      583.71      416.26     99.45 o 
  -8  32   1      569.75      459.52    136.21 o 
  -7  32   1      281.88      364.61    120.55 o 
  -6  32   1     2829.19     2744.57    215.17 o 
  -5  32   1     1122.54     1170.30     88.80 o 
  -4  32   1     1212.40     1321.49     82.04 o 
  -3  32   1     8954.13     8378.81    123.37 o 
  -2  32   1      900.15      901.47     37.16 o 
  -1  32   1     2737.31     2583.26     54.34 o 
   0  32   1      470.51      529.02     29.88 o 
   1  32   1     2741.73     2731.55     51.71 o 
   2  32   1    10594.88    10418.25    131.62 o 
   3  32   1       12.11       72.55     24.11 o 
   4  32   1     5638.14     5382.88    143.18 o 
   5  32   1      606.14      639.17     94.11 o 
   6  32   1       69.60      117.96     61.05 o 
   7  32   1      478.37      622.03    105.65 o 
   8  32   1       90.90      156.70     77.94 o 
  -8  33   1       64.80       65.22     86.69 o 
  -7  33   1     1168.98     1031.45    166.03 o 
  -6  33   1      241.01      213.88     95.18 o 
  -5  33   1      903.31      886.85     82.36 o 
  -4  33   1     1885.50     1801.87     91.64 o 
  -3  33   1     1116.84     1234.84     59.58 o 
  -2  33   1     4373.42     4292.03     86.08 o 
  -1  33   1       87.59       94.06     18.33 o 
   0  33   1     4050.64     3890.89     70.06 o 
   1  33   1     3403.47     3272.11     64.62 o 
   2  33   1      493.27      561.20     42.05 o 
   3  33   1     2949.87     2868.22     81.55 o 
   4  33   1      211.43      157.85     40.52 o 
   5  33   1     1658.55     1698.44    137.19 o 
   6  33   1      722.20      739.57    107.66 o 
   7  33   1      189.90      218.07     77.84 o 
  -8  34   1      214.37      169.02    100.76 o 
  -7  34   1       17.88       42.86     79.81 o 
  -6  34   1      912.07      867.48    149.97 o 
  -5  34   1        3.20       29.10     38.77 o 
  -4  34   1       68.56       70.44     36.95 o 
  -3  34   1     3130.55     2752.83     92.41 o 
  -2  34   1       14.72       52.76     20.99 o 
  -1  34   1     2549.72     2489.54     58.77 o 
   0  34   1       74.57      107.98     19.53 o 
   1  34   1      935.83      951.61     42.47 o 
   2  34   1      734.24      735.42     47.17 o 
   3  34   1      232.51      244.44     36.99 o 
   4  34   1      321.32      365.17     53.21 o 
   5  34   1      261.28      351.03     79.73 o 
   6  34   1       19.14       90.87     60.75 o 
   7  34   1      693.27      574.24    106.64 o 
  -7  35   1       12.02       39.53     80.68 o 
  -6  35   1       32.30       41.15     75.22 o 
  -5  35   1        1.99       33.86     59.57 o 
  -4  35   1      397.05      376.57     55.13 o 
  -3  35   1       45.46       68.32     29.37 o 
  -2  35   1       86.09       51.20     22.62 o 
  -1  35   1       14.62       33.02     18.61 o 
   0  35   1       22.46       22.53     17.48 o 
   1  35   1      221.50      232.91     29.06 o 
   2  35   1       39.87       50.33     25.74 o 
   3  35   1     1539.95     1323.41     84.16 o 
   4  35   1      300.36      267.08     61.04 o 
   5  35   1       16.50       28.26     47.67 o 
   6  35   1        0.23       28.02     51.93 o 
   7  35   1       44.56      100.87     67.49 o 
  -7  36   1       19.08       10.67     78.28 o 
  -6  36   1      189.08      191.37    103.77 o 
  -5  36   1      365.67      341.28     84.35 o 
  -4  36   1      894.60      813.35     71.64 o 
  -3  36   1      390.74      394.15     54.03 o 
  -2  36   1        2.98       28.27     21.65 o 
  -1  36   1     1665.94     1657.31     56.49 o 
   0  36   1      230.57      235.78     28.44 o 
   1  36   1      313.08      311.77     33.72 o 
   2  36   1     1237.48     1233.96     73.53 o 
   3  36   1      474.75      438.52     58.76 o 
   4  36   1       25.45        9.16     44.15 o 
   5  36   1      181.59      275.51     74.54 o 
   6  36   1      223.48      185.59     71.72 o 
   7  36   1      443.12      382.08     97.90 o 
  -7  37   1      637.34      581.49    152.15 o 
  -6  37   1        0.66       15.20     72.34 o 
  -5  37   1     2051.66     2098.35    203.66 o 
  -4  37   1     1543.36     1466.89     97.72 o 
  -3  37   1     1412.25     1325.28     82.45 o 
  -2  37   1     3583.55     3546.60     87.24 o 
  -1  37   1       17.34       57.26     20.69 o 
   0  37   1     3732.06     3684.89     84.00 o 
   1  37   1     3864.66     3828.28    104.55 o 
   2  37   1      732.00      759.60     62.73 o 
   3  37   1      377.10      471.05     71.97 o 
   4  37   1      434.81      451.08     84.95 o 
   5  37   1      686.60      725.75    105.26 o 
   6  37   1      753.43      772.61    115.09 o 
   7  37   1        9.16       51.08     64.21 o 
  -7  38   1        2.82       56.79     88.85 o 
  -6  38   1     1746.11     1631.96    193.93 o 
  -5  38   1      810.96      999.87    155.72 o 
  -4  38   1     1974.05     2027.17    156.34 o 
  -3  38   1     1968.74     2128.84     98.59 o 
  -2  38   1      244.61      289.40     39.24 o 
  -1  38   1     5735.46     5652.79    101.62 o 
   0  38   1     1672.30     1794.02     64.61 o 
   1  38   1     4669.82     4498.82    127.18 o 
   2  38   1     4397.53     4241.53    138.15 o 
   3  38   1      290.32      287.87     61.88 o 
   4  38   1     2544.07     2506.19    156.13 o 
   5  38   1     1068.17     1068.40    122.37 o 
   6  38   1      277.21      353.72     87.22 o 
   7  38   1      445.07      406.44     99.18 o 
  -7  39   1      634.52      321.13    124.39 o 
  -6  39   1       57.12      169.65     99.00 o 
  -5  39   1      913.80     1086.71    161.08 o 
  -4  39   1      521.51      533.37    100.86 o 
  -3  39   1       10.71       41.96     45.73 o 
  -2  39   1     3082.75     3124.62     98.29 o 
  -1  39   1      138.84      222.91     31.07 o 
   0  39   1     4014.99     3922.53     99.80 o 
   1  39   1     1269.27     1412.60     78.60 o 
   2  39   1      263.09      260.32     48.46 o 
   3  39   1     3087.23     3234.32    156.41 o 
   4  39   1      290.58      355.40     82.35 o 
   5  39   1      302.39      326.81     84.89 o 
   6  39   1      370.48      397.70     95.22 o 
   7  39   1       27.83       53.38     67.77 o 
  -7  40   1        2.43       46.75     83.29 o 
  -6  40   1      326.10      257.94    129.38 o 
  -5  40   1       70.10       61.21     79.72 o 
  -4  40   1      102.07       85.15     59.90 o 
  -3  40   1      680.13      554.96     82.33 o 
  -2  40   1        5.18       54.39     45.80 o 
  -1  40   1     1327.29     1256.45     64.62 o 
   0  40   1      157.11      232.16     38.79 o 
   1  40   1       74.33       80.91     36.78 o 
   2  40   1        3.22       11.90     32.19 o 
   3  40   1      204.23      192.37     73.93 o 
   4  40   1      813.07      903.86    114.23 o 
   5  40   1      154.07      163.84     67.84 o 
   6  40   1       33.43      134.81     67.97 o 
  -7  41   1       26.66       93.10     93.75 o 
  -6  41   1        6.25       47.25     82.55 o 
  -5  41   1      142.62      167.60     94.17 o 
  -4  41   1       18.89       17.39     54.41 o 
  -3  41   1        0.49       46.01     53.64 o 
  -2  41   1        3.09       27.59     46.10 o 
  -1  41   1        8.64       35.77     26.81 o 
   0  41   1       36.09       21.10     27.12 o 
   1  41   1        1.01       20.52     32.48 o 
   2  41   1      595.50      556.13     66.46 o 
   3  41   1       24.32       17.63     46.28 o 
   4  41   1       30.13       24.01     51.72 o 
   5  41   1       18.68       36.75     57.37 o 
   6  41   1       66.78       62.52     63.44 o 
  -6  42   1      543.87      419.37    129.34 o 
  -5  42   1      195.77      266.82    130.48 o 
  -4  42   1      440.16      458.69     97.73 o 
  -3  42   1      429.97      441.67     90.80 o 
  -2  42   1       12.57       63.10     54.89 o 
  -1  42   1     1637.90     1587.51     98.86 o 
   0  42   1      184.71      214.75     47.19 o 
   1  42   1     2772.23     2540.96    112.52 o 
   2  42   1      103.67      118.57     49.96 o 
   3  42   1       15.05       21.99     49.58 o 
   4  42   1      189.74      206.27     69.83 o 
   5  42   1      320.08      263.92     83.36 o 
   6  42   1      276.18      250.81     81.72 o 
  -6  43   1        0.46      131.85     95.45 o 
  -5  43   1      879.52      942.24    160.76 o 
  -4  43   1      831.87      782.07    118.48 o 
  -3  43   1     1157.55     1261.35    132.20 o 
  -2  43   1     2419.20     2349.26    188.38 o 
  -1  43   1      250.89      338.25     75.12 o 
   0  43   1     2262.02     2361.38    106.26 o 
   1  43   1      221.70      306.52     59.66 o 
   2  43   1       34.99       66.66     52.52 o 
   3  43   1      798.95      861.73    131.18 o 
   4  43   1       73.80      126.16     65.31 o 
   5  43   1      726.35      810.03    119.84 o 
   6  43   1      594.19      612.37    116.59 o 
  -6  44   1      625.17      662.89    153.21 o 
  -5  44   1      238.49      194.06    101.22 o 
  -4  44   1     1139.28     1213.75    144.29 o 
  -3  44   1      981.39     1057.08    126.96 o 
  -2  44   1       75.45      224.90     86.87 o 
  -1  44   1     3903.71     4049.96    185.81 o 
   0  44   1      722.87      881.38    103.05 o 
   1  44   1      437.26      555.42     74.61 o 
   2  44   1     2259.71     2459.92    218.71 o 
   3  44   1       20.09       18.80     48.81 o 
   4  44   1     1454.62     1398.52    140.32 o 
   5  44   1      450.61      445.05     98.70 o 
   6  44   1      391.09      449.64    103.42 o 
  -6  45   1        2.34       54.92     87.70 o 
  -5  45   1      195.48      204.40     99.62 o 
  -4  45   1      344.21      459.27    100.26 o 
  -3  45   1      250.78      433.01    117.76 o 
  -2  45   1     1762.13     1743.46    215.42 o 
  -1  45   1       35.96       91.46     55.95 o 
   0  45   1     1213.43     1447.72    124.69 o 
   1  45   1     2403.77     2447.74    157.08 o 
   2  45   1      584.87      562.05     94.12 o 
   3  45   1     1457.51     1556.00    142.48 o 
   4  45   1      283.57      244.29     76.62 o 
   5  45   1      476.58      519.43    105.67 o 
  -6  46   1       17.85       16.96     81.57 o 
  -5  46   1       43.32       98.47     87.83 o 
  -4  46   1        8.59       70.50     66.64 o 
  -3  46   1        7.91        8.15     88.88 o 
  -2  46   1       35.88      130.22     83.79 o 
  -1  46   1       34.65       66.75     52.64 o 
   0  46   1      218.23      262.09     88.00 o 
   1  46   1      496.92      500.03     92.59 o 
   2  46   1       83.95       91.62     59.32 o 
   3  46   1        8.61       62.09     55.07 o 
   4  46   1       63.21       67.28     63.67 o 
   5  46   1       40.26      108.31     67.64 o 
  -5  47   1       23.41       30.92     88.88 o 
  -4  47   1        4.15       55.89     87.76 o 
  -3  47   1        0.38       13.16     75.38 o 
  -2  47   1      377.14      408.82    113.92 o 
  -1  47   1        0.02       39.09     50.55 o 
   0  47   1      231.62      265.96     90.41 o 
   1  47   1      124.81      161.67     81.54 o 
   2  47   1        4.66       51.43     51.86 o 
   3  47   1        1.61       36.83     54.38 o 
   4  47   1        2.10       14.25     56.17 o 
   5  47   1       23.42       62.56     64.45 o 
  -5  48   1       91.11       10.51    110.34 o 
  -4  48   1      377.00      427.77    179.52 o 
  -3  48   1      497.64      828.25    177.54 o 
  -2  48   1       10.05       18.46     74.88 o 
  -1  48   1     1230.24     1270.38    158.18 o 
   0  48   1       46.66       72.30     70.08 o 
   1  48   1      755.25      669.95    128.27 o 
   2  48   1      227.79      290.26    104.86 o 
   3  48   1       30.50       51.56     57.47 o 
   4  48   1      453.77      456.44    102.65 o 
   5  48   1      243.68      297.17     92.66 o 
  -5  49   1      833.49      742.58    231.18 o 
  -4  49   1      533.37      786.36    228.55 o 
  -3  49   1      312.99      338.82    115.76 o 
  -2  49   1     1116.15     1255.00    167.85 o 
  -1  49   1       44.12       95.33     76.83 o 
   0  49   1      614.63      707.79    129.37 o 
   1  49   1      295.67      322.93     97.90 o 
   2  49   1      352.02      283.79     96.59 o 
   3  49   1     1192.47     1388.17    159.70 o 
   4  49   1       20.91       41.68     62.81 o 
   5  49   1      611.40      663.59    121.29 o 
  -5  50   1       34.44       57.36    133.10 o 
  -4  50   1      427.16      574.89    201.85 o 
  -3  50   1      767.34      992.89    164.83 o 
  -2  50   1      117.18      189.12     90.58 o 
  -1  50   1      745.71      952.71    196.37 o 
   0  50   1     1562.68     1555.00    172.29 o 
   1  50   1      208.12      259.47     98.44 o 
   2  50   1      613.80      669.71    132.54 o 
   3  50   1       48.60       59.21     73.39 o 
   4  50   1      909.31      956.13    133.83 o 
  -4  51   1      122.17      288.10    164.63 o 
  -3  51   1      151.06      154.78     97.21 o 
  -2  51   1      462.50      394.16    117.92 o 
  -1  51   1      244.12      373.22    109.62 o 
   0  51   1      369.33      368.59    102.36 o 
   1  51   1      466.99      492.37    120.67 o 
   2  51   1      278.55      329.69    104.93 o 
   3  51   1      753.23      775.92    148.09 o 
   4  51   1        0.75       28.67     76.36 o 
  -4  52   1       29.27       -3.50    115.59 o 
  -3  52   1       21.64       51.28     87.79 o 
  -2  52   1       10.59       60.51     80.42 o 
  -1  52   1       82.73      228.75     96.11 o 
   0  52   1        0.10        8.50     66.52 o 
   1  52   1       90.21       42.88     71.12 o 
   2  52   1      132.91      106.79     76.85 o 
   3  52   1        6.84       39.96     74.55 o 
   4  52   1       62.99       12.07     73.12 o 
  -4  53   1       30.23      126.97    136.61 o 
  -3  53   1       96.17      116.88     92.21 o 
  -2  53   1      123.41       97.20     88.80 o 
  -1  53   1      257.46      209.29    150.18 o 
   0  53   1      347.90      393.19    111.06 o 
   1  53   1      206.71      218.75     99.10 o 
   2  53   1        0.22       36.29     71.66 o 
   3  53   1       57.49       69.08     80.32 o 
  -3  54   1      223.60      278.49    109.83 o 
  -2  54   1       24.78       97.74     86.10 o 
  -1  54   1      961.28     1063.52    238.19 o 
   0  54   1      299.84      401.34    112.90 o 
   1  54   1       20.66      108.18     80.77 o 
   2  54   1      372.32      412.93    122.03 o 
   3  54   1       36.67       57.45     79.10 o 
  -3  55   1      258.78      243.65    109.03 o 
  -2  55   1      863.95      983.31    310.65 o 
  -1  55   1        4.42      122.60    126.97 o 
   0  55   1      355.80      394.93    169.88 o 
   1  55   1      827.32      896.30    156.97 o 
   2  55   1       78.66      116.18     86.97 o 
  -2  56   1       12.94      104.32     88.13 o 
  -1  56   1      681.83      543.80    199.22 o 
   0  56   1      264.14      363.85    170.76 o 
   1  56   1       81.68      140.51     89.84 o 
   2  56   1      802.13      785.43    156.26 o 
  -1  57   1      185.42      175.57    150.18 o 
   0  57   1      200.14      345.90    171.63 o 
   1  57   1       92.50       95.95     87.72 o 
  -8   0   2      235.30      209.29    143.61 o 
  -7   0   2     2909.21     2958.60    149.09 o 
  -6   0   2     3241.39     3203.48     90.74 o 
  -5   0   2     5645.91     5658.94     93.52 o 
  -4   0   2    12466.31    12197.63    164.37 o 
  -3   0   2      159.32      122.30     13.72 o 
  -2   0   2    19489.77    18835.72    273.31 o 
  -1   0   2    31426.36    29738.56    252.71 o 
   0   0   2      572.62      554.71     48.51 o 
   1   0   2    43567.04    42801.83    942.29 o 
   2   0   2     2530.12     2507.36     42.79 o 
   3   0   2     2325.90     2435.59     48.00 o 
   4   0   2    10080.55    10311.09    149.98 o 
   5   0   2        2.18       28.13     31.17 o 
   6   0   2     7073.31     7222.64    339.33 o 
   7   0   2        3.15       50.35     73.12 o 
   8   0   2      696.31      886.63    170.32 o 
   9   0   2      163.12      140.99    110.34 o 
  -8   1   2     2018.98     1932.88    180.71 o 
  -7   1   2       83.56      145.46     37.51 o 
  -6   1   2     1830.89     1922.86     50.98 o 
  -5   1   2     4612.57     4505.41     59.32 o 
  -4   1   2     1551.98     1569.10     31.65 o 
  -3   1   2    10562.46    10429.54     96.36 o 
  -2   1   2     1480.56     1349.99     33.00 o 
  -1   1   2    11376.30    10795.84    115.94 o 
   0   1   2     4764.08     4596.24     75.90 o 
   1   1   2      175.86      169.18     12.74 o 
   2   1   2    14884.68    15020.70    115.92 o 
   3   1   2     1166.94     1214.38     26.13 o 
   4   1   2     1008.13     1078.31     28.66 o 
   5   1   2     4426.33     4277.45     96.18 o 
   6   1   2        4.97      106.96     48.25 o 
   7   1   2     1729.82     1769.28    138.04 o 
   8   1   2      159.85      159.15     71.94 o 
   9   1   2      165.70      197.54     81.35 o 
  -8   2   2       63.37       24.08    123.03 o 
  -7   2   2      161.03      152.31     39.16 o 
  -6   2   2     1267.82     1228.96     43.23 o 
  -5   2   2     1705.48     1683.77     38.25 o 
  -4   2   2     5216.88     5113.03     57.75 o 
  -3   2   2       44.50       41.71      7.51 o 
  -2   2   2      609.11      579.28     14.42 o 
  -1   2   2       65.66       52.28      7.36 o 
   0   2   2      172.62      175.81     15.03 o 
   1   2   2    11075.73    10790.67    167.60 o 
   2   2   2      410.32      401.43     13.18 o 
   3   2   2      515.11      526.16     19.62 o 
   4   2   2     1458.87     1423.72     33.10 o 
   5   2   2      123.59      139.84     31.35 o 
   6   2   2      333.28      455.15     75.92 o 
   7   2   2        0.67       63.95     51.53 o 
   8   2   2      239.72      173.89     75.19 o 
   9   2   2       85.77      108.43     74.01 o 
  -8   3   2        5.50      -28.02    110.77 o 
  -7   3   2       66.00       44.87     33.53 o 
  -6   3   2      141.67      127.32     21.40 o 
  -5   3   2       13.06        6.32     11.69 o 
  -4   3   2     1085.43     1054.83     27.67 o 
  -3   3   2        0.67       -7.70      5.13 o 
  -2   3   2     2793.83     2953.56     35.16 o 
  -1   3   2      613.18      606.70     16.74 o 
   0   3   2      161.85      156.97     13.11 o 
   1   3   2      287.17      288.99     17.61 o 
   2   3   2      169.67      167.77      9.85 o 
   3   3   2       54.76       39.69      8.92 o 
   4   3   2       45.32       32.70     12.03 o 
   5   3   2       51.88       21.45     26.74 o 
   6   3   2        3.03       39.09     41.95 o 
   7   3   2       38.00       60.24     52.36 o 
   8   3   2        5.78       -2.11     54.59 o 
   9   3   2        0.07       67.63     65.94 o 
  -8   4   2       11.69       -1.31    114.71 o 
  -7   4   2     1175.50     1233.49     71.34 o 
  -6   4   2      889.32      897.99     38.22 o 
  -5   4   2     2413.86     2435.92     43.54 o 
  -4   4   2     2828.83     2776.37     41.95 o 
  -3   4   2        3.82       -3.87      5.83 o 
  -2   4   2     3073.67     3021.72     43.94 o 
  -1   4   2      211.39      212.15     11.65 o 
   0   4   2     7560.01     7426.63     78.24 o 
   1   4   2      402.78      390.54     14.57 o 
   2   4   2        7.53       25.35      6.91 o 
   3   4   2     5151.14     5384.92     84.26 o 
   4   4   2     1862.79     1858.13     35.89 o 
   5   4   2      270.08      337.88     40.07 o 
   6   4   2     1815.22     1858.85    105.78 o 
   7   4   2       52.28      107.01     58.01 o 
   8   4   2      431.12      486.44    100.77 o 
   9   4   2      151.54      202.91     83.84 o 
  -8   5   2     2252.43     2232.56    270.15 o 
  -7   5   2      274.18      355.02     46.76 o 
  -6   5   2     2670.96     2693.05     58.77 o 
  -5   5   2     3568.49     3465.99     50.11 o 
  -4   5   2     1133.65     1233.18     29.31 o 
  -3   5   2    13273.43    13402.50    110.02 o 
  -2   5   2       48.56       43.73      7.30 o 
  -1   5   2     6351.16     6130.41     76.09 o 
   0   5   2    11674.82    11481.33    223.77 o 
   1   5   2     2273.37     2350.74     37.17 o 
   2   5   2    13435.67    13482.06    172.38 o 
   3   5   2     2376.99     2511.48     40.74 o 
   4   5   2      292.50      276.48     18.28 o 
   5   5   2     5215.95     5129.22    118.57 o 
   6   5   2      115.91      188.47     50.18 o 
   7   5   2     1919.44     1994.36    147.68 o 
   8   5   2      177.51      272.05     84.95 o 
   9   5   2      307.30      319.09     95.07 o 
  -9   6   2     1192.90      908.08    222.42 o 
  -8   6   2      146.16      382.67    163.75 o 
  -7   6   2     2631.69     2693.06     94.99 o 
  -6   6   2     2083.08     2095.92     51.47 o 
  -5   6   2     2667.72     2688.39     50.71 o 
  -4   6   2    17363.43    16948.46    197.10 o 
  -3   6   2      467.43      445.82     15.17 o 
  -2   6   2     6410.78     6269.95     62.43 o 
  -1   6   2     3869.01     3831.72     40.82 o 
   0   6   2     8126.86     7873.29    133.30 o 
   1   6   2    22383.20    22367.00    252.52 o 
   2   6   2        7.09       16.40      7.78 o 
   3   6   2     9315.52     9370.82    122.55 o 
   4   6   2     8788.43     8867.10     84.86 o 
   5   6   2      768.76      861.66     56.32 o 
   6   6   2     3928.30     3613.17    144.81 o 
   7   6   2      127.74       81.56     58.23 o 
   8   6   2      814.04      857.47    119.95 o 
   9   6   2      274.06      245.68     89.56 o 
  -9   7   2      144.77       84.94    141.42 o 
  -8   7   2      782.11      595.90    186.52 o 
  -7   7   2       52.07      113.40     36.94 o 
  -6   7   2     2649.11     2621.72     59.96 o 
  -5   7   2     5325.49     5250.38     79.30 o 
  -4   7   2      367.93      386.73     19.51 o 
  -3   7   2    22131.13    21930.03    173.24 o 
  -2   7   2     4071.34     4005.53     45.65 o 
  -1   7   2     3931.43     3811.93     51.17 o 
   0   7   2     1700.23     1665.79     38.66 o 
   1   7   2       96.92      101.12      9.22 o 
   2   7   2    22140.05    22908.86    282.37 o 
   3   7   2     1905.12     2003.44     37.60 o 
   4   7   2     7987.88     7909.59     77.32 o 
   5   7   2     3406.83     3370.58     98.83 o 
   6   7   2       39.69       68.34     40.73 o 
   7   7   2      799.11      855.79    109.12 o 
   8   7   2      259.60      252.56     82.91 o 
   9   7   2       89.67       36.31     67.72 o 
  -9   8   2       86.88      182.58    160.69 o 
  -8   8   2       44.22       44.22    121.72 o 
  -7   8   2      207.69      202.35     41.28 o 
  -6   8   2     1412.36     1330.21     45.74 o 
  -5   8   2      105.52      104.68     15.42 o 
  -4   8   2      150.34      152.86     15.33 o 
  -3   8   2     2121.66     2225.04     30.25 o 
  -2   8   2     2132.06     1920.34     29.72 o 
  -1   8   2     1645.43     1608.13     25.48 o 
   0   8   2      347.95      385.37     13.06 o 
   1   8   2    11114.28    11645.85    138.04 o 
   2   8   2     1011.29     1051.71     22.24 o 
   3   8   2     1197.84     1257.14     27.75 o 
   4   8   2       51.67       52.77     11.49 o 
   5   8   2       38.49       87.47     24.41 o 
   6   8   2      276.06      239.05     55.57 o 
   7   8   2        1.57       30.42     51.54 o 
   8   8   2       23.52       58.55     62.03 o 
   9   8   2      144.87      143.65     76.80 o 
  -9   9   2       55.41       79.69    150.62 o 
  -8   9   2       11.58      122.60    133.98 o 
  -7   9   2      334.87      294.65     50.66 o 
  -6   9   2       63.47       29.69     19.62 o 
  -5   9   2        1.17       -4.54     11.58 o 
  -4   9   2     1279.00     1328.44     31.84 o 
  -3   9   2     1021.93     1029.75     21.32 o 
  -2   9   2     1284.23     1235.53     35.03 o 
  -1   9   2     8018.00     8240.95    115.52 o 
   0   9   2     4255.38     4406.13     96.62 o 
   1   9   2      449.96      477.43     15.02 o 
   2   9   2      225.49      261.59     13.60 o 
   3   9   2     3317.19     3560.84     45.80 o 
   4   9   2        0.19       -5.84      9.47 o 
   5   9   2        5.87       17.31     21.09 o 
   6   9   2      135.08      155.43     49.13 o 
   7   9   2       67.72       65.20     55.23 o 
   8   9   2        9.83       -0.24     52.75 o 
   9   9   2       14.02       61.67     66.69 o 
  -9  10   2      241.80      203.16    172.51 o 
  -8  10   2       42.02       56.48    126.10 o 
  -7  10   2      863.32      868.77     75.05 o 
  -6  10   2      131.61      171.33     26.46 o 
  -5  10   2     1920.21     1980.18     43.72 o 
  -4  10   2     2851.38     2666.96     44.10 o 
  -3  10   2      542.66      519.88     17.09 o 
  -2  10   2    17321.43    17285.99    248.12 o 
  -1  10   2      621.29      588.94     18.29 o 
   0  10   2     1140.20     1134.95     26.70 o 
   1  10   2      270.07      239.27     11.86 o 
   2  10   2       48.93       49.31      9.11 o 
   3  10   2     7454.88     7765.30     79.97 o 
   4  10   2     1744.61     1768.69     37.10 o 
   5  10   2     1015.01     1045.07     53.87 o 
   6  10   2     1162.78     1285.77     96.30 o 
   7  10   2      198.53      255.42     61.81 o 
   8  10   2      104.60      124.14     77.28 o 
   9  10   2      591.52      721.21    124.49 o 
  -9  11   2      205.78      244.75    162.00 o 
  -8  11   2     1523.75     1775.45    273.21 o 
  -7  11   2      140.87      191.49     52.96 o 
  -6  11   2     3128.48     3119.20     83.51 o 
  -5  11   2     3766.11     3739.44     58.80 o 
  -4  11   2     3711.10     3789.53     52.39 o 
  -3  11   2     9974.75     9975.08     95.76 o 
  -2  11   2     4443.63     4632.56     76.55 o 
  -1  11   2    16936.86    17298.04    273.65 o 
   0  11   2    10026.31     9956.97    157.90 o 
   1  11   2      767.15      780.79     18.42 o 
   2  11   2    13743.13    13986.00    171.53 o 
   3  11   2     1643.45     1660.18     34.50 o 
   4  11   2     3975.14     3910.49     54.54 o 
   5  11   2     3444.06     3733.83     93.23 o 
   6  11   2      240.18      230.01     55.54 o 
   7  11   2     2093.12     1986.29    125.35 o 
   8  11   2      954.79      959.19    127.35 o 
   9  11   2      664.91      561.37    114.95 o 
  -9  12   2      935.72     1041.19    241.25 o 
  -8  12   2        2.58       39.41    126.10 o 
  -7  12   2     1907.61     1898.09    149.22 o 
  -6  12   2     1709.52     1675.54     60.49 o 
  -5  12   2     2696.64     2769.16     51.44 o 
  -4  12   2     3251.69     3017.59     48.72 o 
  -3  12   2     1167.58     1228.80     24.38 o 
  -2  12   2    24186.88    24595.95    313.67 o 
  -1  12   2     2624.06     2691.86     46.65 o 
   0  12   2     8640.54     8739.15    142.93 o 
   1  12   2    22758.94    23570.15    306.77 o 
   2  12   2     3531.48     3947.31     53.76 o 
   3  12   2    11436.33    11150.20    125.85 o 
   4  12   2     2252.96     2220.17     43.41 o 
   5  12   2     1568.96     1623.27     65.27 o 
   6  12   2     2237.76     2190.83    120.48 o 
   7  12   2      180.57      177.37     58.07 o 
   8  12   2     1964.55     1800.60    160.30 o 
   9  12   2      185.38      223.75     86.94 o 
  -9  13   2      116.67      190.02    154.56 o 
  -8  13   2      625.64      827.96    213.23 o 
  -7  13   2       52.28      110.84     58.06 o 
  -6  13   2     2533.24     2359.09     69.48 o 
  -5  13   2     4285.46     4098.41     63.50 o 
  -4  13   2       13.78       15.40     10.48 o 
  -3  13   2     8901.71     8743.95     87.98 o 
  -2  13   2     2687.50     2710.80     56.47 o 
  -1  13   2     7426.56     7330.75    114.81 o 
   0  13   2     9456.08     9659.89    154.16 o 
   1  13   2      101.85      106.66     10.34 o 
   2  13   2    24103.80    25677.71    336.10 o 
   3  13   2      115.09      118.95     14.44 o 
   4  13   2     2657.33     2627.73     49.54 o 
   5  13   2     2565.86     2589.76    115.66 o 
   6  13   2        0.07       46.01     39.57 o 
   7  13   2      807.79      793.05     93.38 o 
   8  13   2       12.74       84.46     64.14 o 
   9  13   2       49.92       83.85     71.87 o 
  -9  14   2       65.03      128.29    152.37 o 
  -8  14   2       26.30       74.87    133.10 o 
  -7  14   2      178.98      196.40     66.67 o 
  -6  14   2       19.37       34.62     21.46 o 
  -5  14   2       44.00       67.00     15.64 o 
  -4  14   2     1312.19     1322.65     34.06 o 
  -3  14   2        0.29        2.53      6.87 o 
  -2  14   2      185.44      177.28     12.94 o 
  -1  14   2     1154.23     1154.10     22.62 o 
   0  14   2     2223.04     2248.55     50.20 o 
   1  14   2     5325.11     5794.79    101.04 o 
   2  14   2     3580.61     3963.58     73.89 o 
   3  14   2     2228.38     2222.28     33.98 o 
   4  14   2      454.09      491.00     26.29 o 
   5  14   2      174.67      193.68     32.23 o 
   6  14   2      698.82      776.20    123.82 o 
   7  14   2       95.57      130.35     53.76 o 
   8  14   2        0.34       -6.61     54.95 o 
  -9  15   2        3.06       -3.50    118.22 o 
  -8  15   2      147.75      346.33    167.26 o 
  -7  15   2       78.92       26.99     52.86 o 
  -6  15   2       81.74       81.72     27.34 o 
  -5  15   2      701.18      730.30     33.81 o 
  -4  15   2      280.74      284.46     20.38 o 
  -3  15   2     1680.15     1619.76     30.16 o 
  -2  15   2      253.49      268.64     15.20 o 
  -1  15   2      811.49      835.16     20.96 o 
   0  15   2       51.35       50.09      8.37 o 
   1  15   2      338.47      423.91     16.43 o 
   2  15   2     3640.91     3926.42     59.78 o 
   3  15   2      284.16      297.59     16.79 o 
   4  15   2      300.25      319.40     23.13 o 
   5  15   2      104.31      100.64     27.87 o 
   6  15   2        8.55       26.22     39.33 o 
   7  15   2        4.35       38.28     44.44 o 
   8  15   2       19.72       41.91     61.70 o 
  -9  16   2      396.59      448.35    200.97 o 
  -8  16   2        6.02      -57.36    105.52 o 
  -7  16   2     1036.40     1076.50    110.95 o 
  -6  16   2      111.85      151.31     32.90 o 
  -5  16   2     1921.15     1824.01     54.36 o 
  -4  16   2     5827.91     5626.76     76.77 o 
  -3  16   2      130.91      148.49     12.87 o 
  -2  16   2     6997.08     7170.37    104.02 o 
  -1  16   2     5685.49     6196.76    112.12 o 
   0  16   2      374.37      397.82     16.70 o 
   1  16   2    20074.65    21280.96    294.17 o 
   2  16   2       18.46       48.21     10.73 o 
   3  16   2     1988.77     1899.75     36.86 o 
   4  16   2      825.16      894.31     35.87 o 
   5  16   2      247.14      271.69     40.22 o 
   6  16   2      686.37      739.12    114.34 o 
   7  16   2      383.32      522.37     82.13 o 
   8  16   2      349.43      504.58    106.86 o 
  -9  17   2       52.04      112.96    151.93 o 
  -8  17   2     1294.96     1181.30    250.01 o 
  -7  17   2      123.41      208.48     67.54 o 
  -6  17   2     1844.80     1831.31     69.18 o 
  -5  17   2     1155.22     1201.29     46.03 o 
  -4  17   2      436.45      438.26     24.22 o 
  -3  17   2     5901.22     5816.96     76.69 o 
  -2  17   2      537.60      552.19     20.92 o 
  -1  17   2    12333.25    12853.91    214.03 o 
   0  17   2    19413.60    20049.55    280.44 o 
   1  17   2     1207.43     1306.58     49.54 o 
   2  17   2    10056.86     9704.35    150.63 o 
   3  17   2      474.34      462.08     23.87 o 
   4  17   2     2949.59     3121.18     61.93 o 
   5  17   2     2626.97     2721.53    111.09 o 
   6  17   2        9.62       53.37     42.49 o 
   7  17   2     2843.11     2762.18    199.32 o 
   8  17   2      277.05      220.26     92.82 o 
  -9  18   2      562.50      702.74    230.74 o 
  -8  18   2       13.18      -10.07    116.03 o 
  -7  18   2     1300.70     1418.02    172.76 o 
  -6  18   2      562.72      616.33     47.42 o 
  -5  18   2     2301.31     2317.50     57.16 o 
  -4  18   2     5359.33     5213.44     68.45 o 
  -3  18   2       17.62       25.84      9.01 o 
  -2  18   2    25347.00    25871.16    372.32 o 
  -1  18   2    15136.47    15678.58    293.78 o 
   0  18   2      562.87      622.92     18.29 o 
   1  18   2    14273.41    13963.46    277.56 o 
   2  18   2      451.72      489.80     20.20 o 
   3  18   2     4825.30     4842.01     57.25 o 
   4  18   2     2352.78     2405.31     53.31 o 
   5  18   2     1472.57     1516.33     72.47 o 
   6  18   2     3952.65     3880.94    298.99 o 
   7  18   2       86.29       99.94     51.58 o 
   8  18   2      481.23      371.02     82.94 o 
  -9  19   2      114.23      136.61    151.49 o 
  -8  19   2      740.34      879.62    227.24 o 
  -7  19   2       72.97       98.85    117.56 o 
  -6  19   2      363.94      393.99     41.71 o 
  -5  19   2     3440.98     3419.75     68.75 o 
  -4  19   2      323.43      305.34     22.32 o 
  -3  19   2     2160.05     1999.96     37.38 o 
  -2  19   2     1053.43     1057.05     26.40 o 
  -1  19   2    10623.60    11008.35    141.73 o 
   0  19   2    13596.59    14028.95    218.93 o 
   1  19   2        8.96       23.96      8.05 o 
   2  19   2     3308.10     3134.89     68.28 o 
   3  19   2     1219.04     1175.83     32.87 o 
   4  19   2      754.49      752.92     36.20 o 
   5  19   2     1105.45     1104.70     74.19 o 
   6  19   2     1131.79     1073.63    170.29 o 
   7  19   2      239.45      215.63     63.22 o 
   8  19   2      196.18      154.12     62.08 o 
  -9  20   2       92.48       61.30    131.79 o 
  -8  20   2       70.80       86.25    131.79 o 
  -7  20   2        9.92      -35.09     69.00 o 
  -6  20   2       87.05       87.46     29.98 o 
  -5  20   2     1094.97     1098.94     46.83 o 
  -4  20   2      188.00      155.06     20.19 o 
  -3  20   2      308.76      337.12     18.61 o 
  -2  20   2     1240.39     1282.21     29.63 o 
  -1  20   2     1300.05     1403.25     28.50 o 
   0  20   2      792.36      907.32     23.85 o 
   1  20   2     1323.52     1375.08     27.35 o 
   2  20   2      741.00      814.97     24.81 o 
   3  20   2        4.16       15.39     12.18 o 
   4  20   2      604.53      599.28     34.11 o 
   5  20   2      284.12      302.22     49.05 o 
   6  20   2       36.53       67.49     46.96 o 
   7  20   2      104.69       69.49     48.99 o 
   8  20   2       19.04       69.48     54.61 o 
  -9  21   2       25.26       52.54    142.30 o 
  -8  21   2       89.79       63.05    133.98 o 
  -7  21   2        5.69       46.62     77.31 o 
  -6  21   2      182.44      180.85     35.87 o 
  -5  21   2      637.72      682.18     39.70 o 
  -4  21   2       44.68       42.50     16.46 o 
  -3  21   2     2380.75     2364.49     41.64 o 
  -2  21   2     1332.39     1315.10     32.21 o 
  -1  21   2      583.38      566.80     21.00 o 
   0  21   2     3068.64     3342.38     45.32 o 
   1  21   2     1332.14     1389.23     29.51 o 
   2  21   2      244.83      227.19     16.49 o 
   3  21   2      179.38      186.47     20.42 o 
   4  21   2      584.15      646.04     37.80 o 
   5  21   2      111.40      156.80     41.68 o 
   6  21   2      224.04      199.41     59.90 o 
   7  21   2        3.98        2.35     42.02 o 
   8  21   2       17.65       64.22     56.32 o 
  -9  22   2      371.44      311.31    180.83 o 
  -8  22   2        1.31       71.81    137.48 o 
  -7  22   2     1377.60     1331.28    173.49 o 
  -6  22   2     1028.19     1110.27     63.92 o 
  -5  22   2      595.74      635.95     43.37 o 
  -4  22   2     1816.36     1796.71     49.36 o 
  -3  22   2      785.73      809.96     26.93 o 
  -2  22   2     4815.81     4879.45     66.87 o 
  -1  22   2     7750.86     7993.50    134.61 o 
   0  22   2     9659.69     9915.59    119.86 o 
   1  22   2    11484.13    11327.94    112.68 o 
   2  22   2      677.88      775.24     26.47 o 
   3  22   2     2315.37     2256.14     52.72 o 
   4  22   2     1293.50     1355.96     50.20 o 
   5  22   2      531.90      543.69     76.30 o 
   6  22   2      407.66      515.01     80.32 o 
   7  22   2       15.50       57.16     48.56 o 
   8  22   2      155.23      232.33     72.64 o 
  -9  23   2      121.67       98.08    155.87 o 
  -8  23   2      665.29      726.82    217.17 o 
  -7  23   2       45.87       78.99     85.93 o 
  -6  23   2     2227.28     2287.12     98.96 o 
  -5  23   2     2700.84     2761.66     81.64 o 
  -4  23   2      224.79      259.86     26.02 o 
  -3  23   2     3468.03     3348.17     53.85 o 
  -2  23   2     5528.20     5499.77     81.04 o 
  -1  23   2     7840.61     8244.79    131.69 o 
   0  23   2     1977.04     1919.97     33.26 o 
   1  23   2      961.07      988.85     27.74 o 
   2  23   2     8753.85     8813.19     80.24 o 
   3  23   2     1601.20     1635.86     47.08 o 
   4  23   2     2675.37     2647.50     68.30 o 
   5  23   2     5629.37     5592.97    240.45 o 
   6  23   2       37.01       22.80     43.01 o 
   7  23   2      448.47      421.70     82.74 o 
   8  23   2      318.16      326.42     81.65 o 
  -8  24   2       58.22      -11.82    134.86 o 
  -7  24   2     1198.58     1334.90    175.80 o 
  -6  24   2      876.45      907.27     93.54 o 
  -5  24   2      991.61      997.23     55.67 o 
  -4  24   2     5322.17     5240.57    117.60 o 
  -3  24   2       11.55       18.20     13.93 o 
  -2  24   2     4612.66     4270.05     75.53 o 
  -1  24   2     2241.64     2245.34     42.37 o 
   0  24   2     1405.76     1386.53     31.23 o 
   1  24   2     5460.65     5334.21     77.44 o 
   2  24   2      267.61      269.52     19.89 o 
   3  24   2     3174.31     3240.03     68.93 o 
   4  24   2     3198.12     3122.41     75.03 o 
   5  24   2     1880.15     1974.91    123.51 o 
   6  24   2     2450.60     2570.40    145.97 o 
   7  24   2       92.11      102.03     55.39 o 
   8  24   2      287.76      284.87     77.99 o 
  -8  25   2      781.64      912.02    242.13 o 
  -7  25   2      191.53      151.64    106.18 o 
  -6  25   2      264.88      279.96     78.70 o 
  -5  25   2      763.43      729.21     50.08 o 
  -4  25   2      156.55      168.14     24.96 o 
  -3  25   2     4656.47     4581.45     78.46 o 
  -2  25   2        2.78       24.74     12.11 o 
  -1  25   2     1532.38     1425.59     36.52 o 
   0  25   2     8633.71     8871.31    148.49 o 
   1  25   2       43.75       54.67     12.31 o 
   2  25   2     1780.36     1700.14     45.33 o 
   3  25   2      323.90      332.74     29.41 o 
   4  25   2      484.98      545.77     40.99 o 
   5  25   2      163.73      267.42     64.11 o 
   6  25   2       81.74      136.34     56.04 o 
   7  25   2      653.91      604.67     93.38 o 
   8  25   2       95.26      117.86     61.82 o 
  -8  26   2       47.03       52.10    130.04 o 
  -7  26   2      290.98      133.59     95.98 o 
  -6  26   2       66.67       69.17     58.19 o 
  -5  26   2        2.29       28.33     24.77 o 
  -4  26   2      296.74      286.46     32.62 o 
  -3  26   2        1.66        7.48     15.81 o 
  -2  26   2      237.74      214.76     21.30 o 
  -1  26   2      570.93      548.20     27.35 o 
   0  26   2     1088.80     1151.90     32.63 o 
   1  26   2      122.86      158.56     18.80 o 
   2  26   2        4.31        6.75     14.66 o 
   3  26   2       27.49       39.40     19.16 o 
   4  26   2      732.26      601.64     50.68 o 
   5  26   2      850.77      876.25     94.97 o 
   6  26   2       42.25       26.69     43.64 o 
   7  26   2        2.30       76.90     55.51 o 
   8  26   2       17.45       29.22     53.55 o 
  -8  27   2      116.11       13.14    133.54 o 
  -7  27   2        1.96       69.25     83.61 o 
  -6  27   2      536.36      585.28    128.82 o 
  -5  27   2      619.35      445.64     55.39 o 
  -4  27   2        3.60       21.81     19.24 o 
  -3  27   2      622.59      646.76     38.94 o 
  -2  27   2     1208.51     1275.71     45.09 o 
  -1  27   2     1602.59     1604.77     41.24 o 
   0  27   2     4111.90     4128.47     64.57 o 
   1  27   2      471.04      477.36     28.17 o 
   2  27   2      779.14      784.94     41.00 o 
   3  27   2      325.26      277.79     30.41 o 
   4  27   2      785.44      819.43     63.02 o 
   5  27   2      255.71      275.11     63.66 o 
   6  27   2       28.84       60.84     49.09 o 
   7  27   2       45.72       67.66     53.94 o 
   8  27   2       30.78       89.16     63.45 o 
  -8  28   2       16.32      147.11    148.87 o 
  -7  28   2     1829.66     1585.71    191.38 o 
  -6  28   2      264.43      321.98    103.04 o 
  -5  28   2      711.45      766.41     73.32 o 
  -4  28   2     1686.30     1676.27     64.75 o 
  -3  28   2      587.77      590.76     38.69 o 
  -2  28   2     7201.47     7021.35    103.55 o 
  -1  28   2     3728.47     3840.99     67.81 o 
   0  28   2     1580.78     1585.05     43.90 o 
   1  28   2     4064.38     3961.31     70.55 o 
   2  28   2       29.34       44.51     18.58 o 
   3  28   2     4571.02     4534.09    109.04 o 
   4  28   2       34.57       36.47     34.00 o 
   5  28   2      149.24      194.72     58.35 o 
   6  28   2     1122.79     1045.07    110.31 o 
   7  28   2       25.92       63.88     54.88 o 
   8  28   2      223.82      245.06     79.04 o 
  -8  29   2      802.11      818.76    243.00 o 
  -7  29   2       93.98      271.44    108.25 o 
  -6  29   2     2065.12     2093.30    200.72 o 
  -5  29   2     2177.33     2240.33    107.86 o 
  -4  29   2      382.40      449.97     43.77 o 
  -3  29   2     6209.89     6038.30    106.36 o 
  -2  29   2       37.77       77.25     20.46 o 
  -1  29   2     5201.39     5022.69     81.35 o 
   0  29   2     8712.43     8904.89    104.60 o 
   1  29   2       34.91       44.19     17.82 o 
   2  29   2     5245.27     4949.70     93.68 o 
   3  29   2     1798.86     1843.19     61.76 o 
   4  29   2     1201.92     1163.10    103.10 o 
   5  29   2     1917.10     2104.43    133.28 o 
   6  29   2        2.13       56.13     46.85 o 
   7  29   2     1087.98     1142.91    122.93 o 
  -8  30   2        0.21      101.58    136.61 o 
  -7  30   2     1166.97     1083.94    170.42 o 
  -6  30   2      552.65      694.79    139.58 o 
  -5  30   2      924.50      851.94     78.35 o 
  -4  30   2     2007.23     2158.12     84.18 o 
  -3  30   2        7.28       41.79     22.40 o 
  -2  30   2     3825.93     3825.07     81.96 o 
  -1  30   2        8.96       43.16     17.19 o 
   0  30   2     1019.55     1103.24     43.44 o 
   1  30   2     3164.50     3124.81     71.09 o 
   2  30   2      254.35      227.53     29.19 o 
   3  30   2     4149.72     4055.87     95.90 o 
   4  30   2     3577.19     3626.04    164.49 o 
   5  30   2      373.70      333.01     71.29 o 
   6  30   2      867.49      825.04    103.24 o 
   7  30   2      272.73      335.47     83.43 o 
  -8  31   2      145.22      107.71    151.06 o 
  -7  31   2       88.98      226.80    105.91 o 
  -6  31   2      765.59      846.34    147.20 o 
  -5  31   2      640.06      707.82     82.95 o 
  -4  31   2      431.67      395.12     53.04 o 
  -3  31   2      796.07      759.97     50.71 o 
  -2  31   2     1722.63     1788.82     66.08 o 
  -1  31   2     1917.22     1828.93     58.60 o 
   0  31   2      127.91      100.48     20.14 o 
   1  31   2        5.58       15.52     16.37 o 
   2  31   2     1573.76     1637.17     58.98 o 
   3  31   2        2.49       17.28     24.23 o 
   4  31   2      775.89      800.33     98.24 o 
   5  31   2      917.93     1090.14    109.18 o 
   6  31   2        0.42       41.59     49.89 o 
   7  31   2       53.10      120.31     62.72 o 
  -8  32   2       57.23        6.57    130.04 o 
  -7  32   2        3.34      -22.67     85.14 o 
  -6  32   2      313.02      345.02    116.55 o 
  -5  32   2       22.88       34.62     70.31 o 
  -4  32   2      158.90      151.88     39.99 o 
  -3  32   2      233.61      193.29     33.32 o 
  -2  32   2      551.57      508.41     43.18 o 
  -1  32   2      266.44      242.32     33.30 o 
   0  32   2        0.72        7.98     17.27 o 
   1  32   2      115.89       75.36     22.52 o 
   2  32   2      144.81      178.61     28.45 o 
   3  32   2      130.42       91.20     32.63 o 
   4  32   2       46.65       53.23     43.16 o 
   5  32   2       50.67      100.23     53.93 o 
   6  32   2       56.43       32.90     51.71 o 
   7  32   2        1.90       52.19     56.83 o 
  -8  33   2      177.12      172.07    156.75 o 
  -7  33   2        0.98       96.76     94.50 o 
  -6  33   2      771.29      709.35    143.13 o 
  -5  33   2      287.41      274.09    102.42 o 
  -4  33   2       13.69       58.91     32.82 o 
  -3  33   2      541.74      565.28     51.60 o 
  -2  33   2      127.13      121.33     28.84 o 
  -1  33   2     1817.17     1801.90     65.71 o 
   0  33   2      484.74      512.69     41.42 o 
   1  33   2      167.42      142.34     26.88 o 
   2  33   2     4215.08     3921.35     96.53 o 
   3  33   2       35.87       45.31     32.96 o 
   4  33   2      801.11      818.14     95.87 o 
   5  33   2      434.17      415.92     80.60 o 
   6  33   2      138.61      116.38     61.85 o 
   7  33   2      292.31      387.05     87.75 o 
  -7  34   2     1034.22      743.46    227.24 o 
  -6  34   2      803.93      584.83    136.63 o 
  -5  34   2     1292.21     1201.56    160.82 o 
  -4  34   2     2266.63     2175.27    118.25 o 
  -3  34   2       72.89       83.33     30.19 o 
  -2  34   2     3949.09     3838.76     97.53 o 
  -1  34   2     1324.16     1386.27     60.98 o 
   0  34   2     1561.47     1570.66     62.42 o 
   1  34   2     4628.12     4430.02    106.56 o 
   2  34   2       94.04      121.29     36.28 o 
   3  34   2     1742.31     1640.39    120.18 o 
   4  34   2      662.96      651.12     90.01 o 
   5  34   2      329.36      394.59     80.68 o 
   6  34   2      392.80      481.36     91.78 o 
   7  34   2      207.96      173.52     68.62 o 
  -7  35   2       60.11      149.30    155.87 o 
  -6  35   2      986.84      997.81    163.14 o 
  -5  35   2     2030.43     1764.04    187.03 o 
  -4  35   2     1172.36     1172.38     98.41 o 
  -3  35   2     4178.77     4233.81    116.23 o 
  -2  35   2      451.06      526.53     50.33 o 
  -1  35   2     3262.78     3096.68     87.02 o 
   0  35   2     2448.13     2423.95     76.36 o 
   1  35   2      137.01      170.99     32.68 o 
   2  35   2     1911.83     1943.87    106.90 o 
   3  35   2     1593.67     1498.03    127.91 o 
   4  35   2     1584.49     1535.33    123.09 o 
   5  35   2     1630.45     1709.37    136.95 o 
   6  35   2       51.31       58.59     54.45 o 
   7  35   2      419.09      479.02     96.65 o 
  -7  36   2      969.15      942.24    250.01 o 
  -6  36   2      313.08      320.45    118.50 o 
  -5  36   2      554.93      593.99    134.02 o 
  -4  36   2      838.68      994.10     93.48 o 
  -3  36   2       20.42       65.09     32.76 o 
  -2  36   2     4399.93     4275.56    117.01 o 
  -1  36   2      678.19      708.91     54.27 o 
   0  36   2     1205.91     1203.84     65.22 o 
   1  36   2     1694.39     1835.28     89.63 o 
   2  36   2      446.30      407.95     63.39 o 
   3  36   2     2140.18     1965.27    128.91 o 
   4  36   2     1666.26     1661.18    129.62 o 
   5  36   2      169.47      214.47     67.20 o 
   6  36   2      925.53     1006.10    119.92 o 
   7  36   2        0.87        3.03     53.60 o 
  -7  37   2       28.26       43.78    138.36 o 
  -6  37   2      423.61      329.95    122.68 o 
  -5  37   2      102.12       83.03     78.77 o 
  -4  37   2      116.16       67.19     46.49 o 
  -3  37   2      412.37      370.94     52.41 o 
  -2  37   2      548.63      661.31     59.94 o 
  -1  37   2      584.26      570.81     55.70 o 
   0  37   2      366.76      395.38     49.10 o 
   1  37   2      692.99      621.28     73.38 o 
   2  37   2      950.71      914.82     98.99 o 
   3  37   2      153.88      202.39     59.98 o 
   4  37   2      234.17      285.75     71.91 o 
   5  37   2      485.11      470.48     89.84 o 
   6  37   2       26.34       32.98     55.18 o 
  -7  38   2        3.60      -74.87    113.40 o 
  -6  38   2        1.94       -7.60     77.33 o 
  -5  38   2        1.48      -50.07     68.25 o 
  -4  38   2       33.85       75.18     61.93 o 
  -3  38   2      173.67      163.91     46.29 o 
  -2  38   2       56.19       32.71     30.47 o 
  -1  38   2       25.49        9.36     26.40 o 
   0  38   2       28.65       65.95     34.88 o 
   1  38   2       18.32       45.55     38.03 o 
   2  38   2      208.96      252.76     67.33 o 
   3  38   2        6.88       63.40     45.90 o 
   4  38   2       37.96       47.62     46.05 o 
   5  38   2       20.23       43.50     50.57 o 
   6  38   2      110.36       78.44     59.18 o 
  -7  39   2        8.56      162.00    147.11 o 
  -6  39   2      325.01      327.71    119.13 o 
  -5  39   2       91.89      176.43    102.67 o 
  -4  39   2       33.73       25.01     71.87 o 
  -3  39   2      801.47      779.85     84.44 o 
  -2  39   2      100.83       76.56     34.04 o 
  -1  39   2      544.22      553.72     58.10 o 
   0  39   2      995.77      960.51     77.41 o 
   1  39   2      409.89      363.54     63.54 o 
   2  39   2     1038.97     1061.24    107.33 o 
   3  39   2      146.58      168.21     61.41 o 
   4  39   2      297.63      311.41     76.35 o 
   5  39   2      147.82      134.12     63.06 o 
   6  39   2       15.49       33.80     55.67 o 
  -7  40   2      769.60      659.39    223.30 o 
  -6  40   2      439.19      397.78    125.97 o 
  -5  40   2      300.23      298.63    113.77 o 
  -4  40   2     3673.50     3410.08    235.33 o 
  -3  40   2      124.12      157.09     52.19 o 
  -2  40   2     1069.12     1183.46     89.17 o 
  -1  40   2     1161.19     1139.95     86.12 o 
   0  40   2     1024.11     1088.75     82.99 o 
   1  40   2     2463.85     2323.44    142.15 o 
   2  40   2      199.80      279.59     69.20 o 
   3  40   2     1754.02     1757.06    134.90 o 
   4  40   2     1498.85     1679.30    137.00 o 
   5  40   2       21.91       69.75     56.23 o 
   6  40   2      786.78      733.40    112.43 o 
  -6  41   2      795.98      734.57    160.03 o 
  -5  41   2     1255.15     1128.17    171.19 o 
  -4  41   2       23.58       96.12     83.97 o 
  -3  41   2     3242.06     3053.76    177.11 o 
  -2  41   2      239.07      255.50     54.63 o 
  -1  41   2      985.84     1081.63     85.79 o 
   0  41   2     1066.41     1173.21     97.86 o 
   1  41   2       43.80       72.95     45.95 o 
   2  41   2     2083.60     1977.41    138.39 o 
   3  41   2      222.29      306.96     75.81 o 
   4  41   2      506.44      550.84     94.22 o 
   5  41   2     1669.77     1738.93    149.93 o 
   6  41   2        5.43       12.22     55.43 o 
  -6  42   2      244.08      229.77    112.19 o 
  -5  42   2      327.69      455.82    126.76 o 
  -4  42   2      515.77      624.15    132.46 o 
  -3  42   2       11.81      109.88     62.27 o 
  -2  42   2     1485.95     1476.95    111.53 o 
  -1  42   2      748.43      745.92     75.98 o 
   0  42   2      385.05      408.40     79.57 o 
   1  42   2     1608.53     1829.24    134.51 o 
   2  42   2       23.60      123.68     55.42 o 
   3  42   2      811.66      837.51    108.25 o 
   4  42   2      513.32      552.51     95.76 o 
   5  42   2       42.84       77.76     58.93 o 
   6  42   2      516.52      642.98    110.20 o 
  -6  43   2       52.17       55.98     99.38 o 
  -5  43   2      113.92      205.67     97.73 o 
  -4  43   2       12.34       13.87     70.78 o 
  -3  43   2       98.98      157.69     70.77 o 
  -2  43   2      228.58      233.70     61.26 o 
  -1  43   2      150.71      117.73     51.39 o 
   0  43   2      139.55      119.86     55.51 o 
   1  43   2      444.52      422.88     82.46 o 
   2  43   2      817.55      746.63    102.43 o 
   3  43   2       38.45       89.83     54.79 o 
   4  43   2      197.81      206.81     70.00 o 
   5  43   2      191.13      144.30     68.54 o 
  -6  44   2        0.04       57.27     91.33 o 
  -5  44   2       50.68      115.56     95.94 o 
  -4  44   2        4.18      -26.62     73.80 o 
  -3  44   2       10.08       68.35     75.63 o 
  -2  44   2       85.01      112.18     52.18 o 
  -1  44   2       19.52       16.50     43.28 o 
   0  44   2       13.75       25.31     48.08 o 
   1  44   2       57.23       56.92     51.60 o 
   2  44   2        8.51       46.22     48.23 o 
   3  44   2       45.13       54.74     53.09 o 
   4  44   2        6.65       54.59     57.13 o 
   5  44   2        0.13       19.93     54.76 o 
  -6  45   2      145.97      214.22    121.45 o 
  -5  45   2      180.05       86.63     91.31 o 
  -4  45   2      250.50      190.36    100.18 o 
  -3  45   2      689.84      715.87    138.77 o 
  -2  45   2       39.96       71.70     60.69 o 
  -1  45   2      584.48      625.08     83.91 o 
   0  45   2     1323.57     1191.42    121.27 o 
   1  45   2        0.29       11.80     46.73 o 
   2  45   2      280.02      244.60     73.19 o 
   3  45   2       28.53       40.58     53.08 o 
   4  45   2       24.59       27.00     54.18 o 
   5  45   2      244.78      256.16     79.95 o 
  -5  46   2      253.02      218.28    109.49 o 
  -4  46   2     1050.80      807.95    152.04 o 
  -3  46   2       96.06      190.57     92.99 o 
  -2  46   2     1956.74     2138.83    160.33 o 
  -1  46   2      898.14      940.95     97.17 o 
   0  46   2      327.79      422.02     85.66 o 
   1  46   2     1211.04     1143.74    121.27 o 
   2  46   2        1.20       36.13     51.86 o 
   3  46   2      964.67     1047.87    123.32 o 
   4  46   2      438.58      410.03     90.10 o 
   5  46   2       65.75      134.73     69.17 o 
  -5  47   2      723.97      704.90    159.68 o 
  -4  47   2       25.71      155.47     94.81 o 
  -3  47   2     1729.95     1938.91    322.91 o 
  -2  47   2      243.87      259.34     79.35 o 
  -1  47   2     1070.35     1193.34    107.42 o 
   0  47   2     1274.37     1587.31    139.70 o 
   1  47   2        4.76       76.66     53.04 o 
   2  47   2     1611.07     1806.25    150.83 o 
   3  47   2      557.83      471.33     96.04 o 
   4  47   2      364.68      234.25     78.26 o 
  -5  48   2      140.61      161.93    104.35 o 
  -4  48   2      708.02      720.22    150.93 o 
  -3  48   2       86.02       81.08     79.56 o 
  -2  48   2      334.92      382.38    109.33 o 
  -1  48   2      703.36      721.04     91.47 o 
   0  48   2        1.58       56.21     56.90 o 
   1  48   2      641.29      737.36    109.01 o 
   2  48   2       15.12       66.92     57.13 o 
   3  48   2      497.10      484.10     99.22 o 
   4  48   2      355.57      434.24     95.64 o 
  -5  49   2       38.10       79.64     96.76 o 
  -4  49   2       16.67      -13.87     71.80 o 
  -3  49   2       36.29      111.67     89.00 o 
  -2  49   2        2.43       50.96     77.97 o 
  -1  49   2       48.96       82.88     55.85 o 
   0  49   2      302.80      367.23     89.13 o 
   1  49   2        4.28       24.34     52.22 o 
   2  49   2      149.44      147.53     66.57 o 
   3  49   2        7.63       42.22     55.55 o 
   4  49   2       15.27       31.31     58.20 o 
  -4  50   2       32.84       62.02     84.51 o 
  -3  50   2       72.64       26.43     81.28 o 
  -2  50   2       41.18       61.41     77.84 o 
  -1  50   2      130.44      108.55     66.22 o 
   0  50   2       48.76      114.34     64.27 o 
   1  50   2        7.91      -13.43     48.45 o 
   2  50   2        7.79       49.13     58.60 o 
   3  50   2       20.96       38.37     60.23 o 
   4  50   2       45.24       59.80     63.47 o 
  -4  51   2      114.52      139.28     95.69 o 
  -3  51   2      781.92      737.45    150.93 o 
  -2  51   2       27.91       27.28     74.30 o 
  -1  51   2      264.48      268.34     83.12 o 
   0  51   2      639.44      637.64    109.34 o 
   1  51   2       40.31       44.37     68.48 o 
   2  51   2      424.11      409.50     99.22 o 
   3  51   2      106.25       82.51     63.06 o 
  -4  52   2      633.67      559.90    143.43 o 
  -3  52   2       19.37       97.99     85.32 o 
  -2  52   2     1424.62     1180.42    169.13 o 
  -1  52   2      447.45      545.51    125.04 o 
   0  52   2      227.17      242.24     81.19 o 
   1  52   2     1033.64     1035.26    162.95 o 
   2  52   2       54.41      101.91     70.20 o 
   3  52   2      665.03      653.09    113.41 o 
  -3  53   2      843.30      822.26    222.64 o 
  -2  53   2      230.38      317.90    110.86 o 
  -1  53   2      621.91      704.05    198.78 o 
   0  53   2      880.46     1009.69    129.97 o 
   1  53   2        9.93       85.30     78.97 o 
   2  53   2     1050.98     1120.76    136.15 o 
  -3  54   2       30.55       62.84     89.53 o 
  -2  54   2      208.81      349.73    117.95 o 
  -1  54   2      363.75      452.29    171.20 o 
   0  54   2       49.94       81.88     64.74 o 
   1  54   2      686.38      496.30    135.99 o 
   2  54   2       16.92       81.21     69.13 o 
  -2  55   2       37.99      100.27    132.23 o 
  -1  55   2        8.81       88.44    119.09 o 
   0  55   2       23.77        9.82     67.25 o 
   1  55   2       14.66       89.69     83.64 o 
  -1  56   2      137.60      135.29    126.10 o 
   0  56   2        8.74       12.95     75.95 o 
  -8   1   3        0.73       85.15     59.68 o 
  -7   1   3        2.87       -6.35     44.13 o 
  -6   1   3      677.67      656.77     50.76 o 
  -5   1   3       25.55       46.15     19.38 o 
  -4   1   3     2754.61     2727.02     52.07 o 
  -3   1   3      281.70      298.27     16.14 o 
  -2   1   3    13486.13    13435.80    119.57 o 
  -1   1   3     5501.53     5136.31     54.39 o 
   0   1   3      777.72      789.43     29.95 o 
   1   1   3     2669.99     2676.45     44.24 o 
   2   1   3     2902.73     2872.57     84.85 o 
   3   1   3     1512.53     1503.01     49.86 o 
   4   1   3     3622.21     3567.89     47.94 o 
   5   1   3      124.88      211.86     31.63 o 
   6   1   3     1087.43     1168.01     93.96 o 
   7   1   3      149.98      133.10     55.57 o 
   8   1   3       54.65       24.45     53.08 o 
  -9   2   3       34.27       68.74    135.73 o 
  -8   2   3     1487.50     1446.86    122.71 o 
  -7   2   3       22.67      124.40     53.18 o 
  -6   2   3      456.27      552.94     47.62 o 
  -5   2   3     8047.62     7944.36    111.62 o 
  -4   2   3       86.83      125.04     17.51 o 
  -3   2   3    10720.62    10650.86    168.64 o 
  -2   2   3     3735.57     3587.22     44.81 o 
  -1   2   3     1584.08     1704.47     29.46 o 
   0   2   3     6324.14     5836.39     90.80 o 
   1   2   3      511.56      543.60     24.25 o 
   2   2   3    11156.44    11199.54    218.00 o 
   3   2   3     2567.14     2423.12     61.92 o 
   4   2   3       91.84      102.95     14.38 o 
   5   2   3     8436.95     8451.76    131.26 o 
   6   2   3      467.05      460.96     68.35 o 
   7   2   3      463.17      569.06     82.46 o 
   8   2   3      346.43      412.22     84.00 o 
  -9   3   3     1405.53     1678.69    283.28 o 
  -8   3   3      505.27      645.75     94.47 o 
  -7   3   3     4629.44     4768.78    178.22 o 
  -6   3   3     2421.47     2544.84     90.24 o 
  -5   3   3       25.03      106.31     18.40 o 
  -4   3   3     9566.08     9242.98     96.49 o 
  -3   3   3     1731.50     1627.17     35.42 o 
  -2   3   3     1409.03     1321.60     28.44 o 
  -1   3   3    10184.25    10229.04     91.92 o 
   0   3   3      321.40      350.82     21.60 o 
   1   3   3    13054.99    12703.46    206.04 o 
   2   3   3     8543.02     8161.59    192.86 o 
   3   3   3     2030.86     1957.63     49.77 o 
   4   3   3     3912.67     3958.91     50.48 o 
   5   3   3      455.59      574.83     40.02 o 
   6   3   3     2283.03     2490.00    128.79 o 
   7   3   3      588.32      641.48     85.86 o 
   8   3   3      299.98      280.14     75.85 o 
  -9   4   3        5.79       23.64    133.10 o 
  -8   4   3     1074.77     1196.39    114.83 o 
  -7   4   3     1101.97     1198.57    104.79 o 
  -6   4   3      434.35      474.59     39.93 o 
  -5   4   3     5911.43     5618.54     90.19 o 
  -4   4   3       63.38       72.84     14.75 o 
  -3   4   3     4702.29     4650.95     54.85 o 
  -2   4   3     8022.65     8032.59     85.42 o 
  -1   4   3     2054.27     2032.14     32.63 o 
   0   4   3     4699.79     4398.60    102.83 o 
   1   4   3     1400.96     1433.48     39.67 o 
   2   4   3     9422.22     9240.04    234.26 o 
   3   4   3     6830.10     6847.52    120.13 o 
   4   4   3      564.13      564.51     24.99 o 
   5   4   3     1816.20     1829.79     61.33 o 
   6   4   3     1202.33     1261.36     97.35 o 
   7   4   3      831.40      922.92     98.24 o 
   8   4   3      298.76      395.42     83.59 o 
  -9   5   3        0.58      -69.18    124.78 o 
  -8   5   3      195.49      200.38     67.49 o 
  -7   5   3      866.95      887.07     94.41 o 
  -6   5   3      478.41      468.90     40.02 o 
  -5   5   3       66.30       75.25     21.61 o 
  -4   5   3     3185.51     3140.19     56.31 o 
  -3   5   3     5100.59     5169.36     58.04 o 
  -2   5   3     1742.88     1699.58     26.96 o 
  -1   5   3     1554.88     1562.63     29.95 o 
   0   5   3     2202.39     2243.15     34.94 o 
   1   5   3      511.64      458.37     25.04 o 
   2   5   3     4587.42     4340.05    111.67 o 
   3   5   3     5864.22     5801.43     86.28 o 
   4   5   3      962.39      979.88     29.05 o 
   5   5   3        9.49       -1.72     20.46 o 
   6   5   3      271.92      245.59     58.45 o 
   7   5   3      371.28      415.54     75.73 o 
   8   5   3       33.04       82.65     57.15 o 
  -9   6   3      124.03      234.25    166.82 o 
  -8   6   3       32.58       30.42     54.22 o 
  -7   6   3      349.19      362.81     70.06 o 
  -6   6   3       49.93       19.05     20.94 o 
  -5   6   3       74.88       50.46     21.12 o 
  -4   6   3       17.15       12.77     12.26 o 
  -3   6   3      952.03      919.24     32.61 o 
  -2   6   3        0.37       -3.27      6.32 o 
  -1   6   3       76.78       94.78     11.22 o 
   0   6   3     1781.03     1829.20     33.67 o 
   1   6   3       12.50       12.37     10.76 o 
   2   6   3     1368.09     1399.57     43.47 o 
   3   6   3     3095.76     3009.09     53.43 o 
   4   6   3        5.26       31.29     14.09 o 
   5   6   3      110.59       31.90     25.53 o 
   6   6   3      170.41      174.03     53.11 o 
   7   6   3       33.67       30.34     46.12 o 
   8   6   3       39.73       47.96     56.49 o 
  -9   7   3      116.36       53.85    141.42 o 
  -8   7   3      183.55      107.82     73.73 o 
  -7   7   3       67.45       57.87     48.09 o 
  -6   7   3      821.00      829.83     52.08 o 
  -5   7   3      156.89      100.39     23.15 o 
  -4   7   3     3681.44     3669.92     68.40 o 
  -3   7   3        2.65        4.06      8.71 o 
  -2   7   3     1116.68     1091.91     23.37 o 
  -1   7   3     8100.41     8230.70    109.12 o 
   0   7   3      809.58      811.99     21.94 o 
   1   7   3     2028.88     1882.86     39.28 o 
   2   7   3     3644.44     3639.59    105.33 o 
   3   7   3     1805.47     1800.89     38.15 o 
   4   7   3     3169.01     3136.87     60.10 o 
   5   7   3        0.05        2.93     39.37 o 
   6   7   3     1156.25     1223.32     97.00 o 
   7   7   3       10.11       37.10     46.18 o 
   8   7   3       40.61       98.84     60.81 o 
  -9   8   3       81.11       24.08    130.91 o 
  -8   8   3      938.73     1040.47    128.77 o 
  -7   8   3     1045.59     1188.69    105.89 o 
  -6   8   3     1611.39     1637.49     66.86 o 
  -5   8   3     3049.49     3023.98     74.21 o 
  -4   8   3        0.49       11.20     12.03 o 
  -3   8   3     6146.24     6007.48     97.95 o 
  -2   8   3    10171.55    10212.00     85.36 o 
  -1   8   3      882.30      867.01     21.22 o 
   0   8   3    19759.75    19922.28    363.74 o 
   1   8   3      861.27      854.74     25.53 o 
   2   8   3     3969.53     4056.09     73.60 o 
   3   8   3     4590.16     4407.05     58.69 o 
   4   8   3      978.25      989.78     35.42 o 
   5   8   3     3033.90     2982.12     86.01 o 
   6   8   3      342.23      387.47     58.41 o 
   7   8   3      733.81      756.47     93.78 o 
   8   8   3      957.37     1022.57    115.41 o 
  -9   9   3      890.19      802.56    234.25 o 
  -8   9   3      305.50      398.29     97.24 o 
  -7   9   3      888.26      894.06     95.34 o 
  -6   9   3     2923.64     2822.21     83.76 o 
  -5   9   3     1335.01     1370.11     53.51 o 
  -4   9   3     3428.34     3320.40     57.39 o 
  -3   9   3     2185.28     2126.41     38.28 o 
  -2   9   3     7730.02     7710.97     72.84 o 
  -1   9   3    16166.22    16024.11    259.10 o 
   0   9   3      894.51      929.99     23.09 o 
   1   9   3     4142.43     4056.44     46.86 o 
   2   9   3     1775.16     1706.93     34.86 o 
   3   9   3     3829.92     3770.63     54.09 o 
   4   9   3     3543.52     3615.64     58.93 o 
   5   9   3      111.87      114.08     29.63 o 
   6   9   3     1333.81     1299.69     87.98 o 
   7   9   3     1336.14     1329.83    113.84 o 
   8   9   3      444.32      413.20     88.23 o 
  -9  10   3        9.37       97.64    149.74 o 
  -8  10   3      896.85     1184.04    137.14 o 
  -7  10   3      479.14      531.30     80.92 o 
  -6  10   3      389.40      426.91     42.47 o 
  -5  10   3     6441.00     6036.23    105.14 o 
  -4  10   3     1583.75     1598.60     45.80 o 
  -3  10   3     6765.71     6824.55     91.02 o 
  -2  10   3     6187.03     6194.79     88.66 o 
  -1  10   3     1117.28     1126.87     23.57 o 
   0  10   3     4998.66     5054.56     89.88 o 
   1  10   3     1889.16     1924.36     30.91 o 
   2  10   3     1214.04     1205.39     28.97 o 
   3  10   3     2494.73     2461.49     45.15 o 
   4  10   3      272.24      280.63     21.99 o 
   5  10   3     1413.33     1516.85     65.68 o 
   6  10   3       90.28      146.24     45.23 o 
   7  10   3      476.66      469.19     79.70 o 
   8  10   3      286.32      331.64     81.41 o 
  -9  11   3       59.38      144.93    161.13 o 
  -8  11   3        5.25       54.33     66.51 o 
  -7  11   3      144.86      109.39     52.66 o 
  -6  11   3      192.24      188.56     33.61 o 
  -5  11   3     1153.62     1126.99     50.42 o 
  -4  11   3     2757.95     2672.43     48.51 o 
  -3  11   3      891.23      892.04     28.94 o 
  -2  11   3     2222.55     2198.52     34.36 o 
  -1  11   3      457.29      471.07     17.91 o 
   0  11   3      221.12      224.25     15.58 o 
   1  11   3     4220.05     4273.13     71.62 o 
   2  11   3       47.64       38.61     10.87 o 
   3  11   3      570.70      609.24     29.16 o 
   4  11   3      316.13      338.76     23.90 o 
   5  11   3        5.27       14.14     23.87 o 
   6  11   3      343.81      265.06     52.83 o 
   7  11   3        4.37       12.74     44.74 o 
   8  11   3       12.59       27.86     55.09 o 
  -9  12   3        0.87       95.45    147.99 o 
  -8  12   3      134.99      143.87     76.66 o 
  -7  12   3      275.47      199.60     60.72 o 
  -6  12   3       30.18       20.55     24.93 o 
  -5  12   3       77.88       93.77     23.24 o 
  -4  12   3       25.14       26.12     12.85 o 
  -3  12   3        3.36        5.47      9.56 o 
  -2  12   3      142.41      152.15     11.88 o 
  -1  12   3      343.24      339.34     15.97 o 
   0  12   3      172.25      178.78     15.68 o 
   1  12   3      787.51      896.43     28.92 o 
   2  12   3        8.32       14.12     10.43 o 
   3  12   3      234.36      230.95     21.61 o 
   4  12   3        1.66       15.41     14.27 o 
   5  12   3      336.39      269.63     37.26 o 
   6  12   3       18.54       23.87     34.48 o 
   7  12   3       31.53        1.82     44.58 o 
   8  12   3       26.23       28.45     68.74 o 
  -9  13   3      316.90      156.31    164.63 o 
  -8  13   3      101.15      118.13     73.95 o 
  -7  13   3      650.13      666.29     86.81 o 
  -6  13   3     1604.83     1524.48     72.35 o 
  -5  13   3      170.07      162.66     27.18 o 
  -4  13   3     3553.36     3437.72     67.32 o 
  -3  13   3      718.84      736.35     27.78 o 
  -2  13   3      750.98      746.53     22.10 o 
  -1  13   3     2410.30     2481.28     42.28 o 
   0  13   3       56.42       47.94     12.35 o 
   1  13   3    10548.59    10540.95    197.38 o 
   2  13   3      743.16      707.34     27.43 o 
   3  13   3      192.67      222.96     17.59 o 
   4  13   3     2888.94     2841.24     58.17 o 
   5  13   3        2.47       -1.03     23.57 o 
   6  13   3      483.26      527.93     66.85 o 
   7  13   3        4.69       -0.35     43.44 o 
   8  13   3      102.92      102.94     62.29 o 
  -9  14   3       11.36     -110.34    111.65 o 
  -8  14   3     1396.68     1359.89    148.12 o 
  -7  14   3     1530.58     1471.64    138.39 o 
  -6  14   3       92.95      143.66     33.09 o 
  -5  14   3     2494.76     2396.12     68.54 o 
  -4  14   3       55.77       69.90     15.49 o 
  -3  14   3     3917.41     3809.53     62.69 o 
  -2  14   3     6417.63     6635.58    112.35 o 
  -1  14   3     7757.87     7647.94    137.17 o 
   0  14   3    18482.37    18606.59    311.90 o 
   1  14   3     1071.26     1089.13     33.75 o 
   2  14   3     9601.25     9528.17    117.37 o 
   3  14   3     4550.69     4490.33     63.53 o 
   4  14   3       91.71      119.91     19.66 o 
   5  14   3     1788.80     1924.81    122.79 o 
   6  14   3      203.18      221.58     51.80 o 
   7  14   3      716.52      753.31    101.80 o 
   8  14   3      569.40      573.85     96.28 o 
  -9  15   3      414.83      450.54    205.79 o 
  -8  15   3      192.49      243.23     85.30 o 
  -7  15   3      971.92     1226.77    131.14 o 
  -6  15   3     1844.41     1897.62     77.82 o 
  -5  15   3       61.37       81.22     23.03 o 
  -4  15   3     9539.18     9427.41    166.22 o 
  -3  15   3     2098.53     2076.78     43.58 o 
  -2  15   3      874.58      775.96     33.14 o 
  -1  15   3     8906.95     8868.33    127.11 o 
   0  15   3     2772.02     2891.33     44.90 o 
   1  15   3     4269.13     4279.44     94.85 o 
   2  15   3     2782.42     2844.53     59.00 o 
   3  15   3     5260.66     5299.56    121.54 o 
   4  15   3     3650.70     3630.38     75.12 o 
   5  15   3      176.46      161.52     34.37 o 
   6  15   3     1886.35     1859.34    107.83 o 
   7  15   3      667.00      695.31     82.57 o 
   8  15   3       24.60       27.22     55.60 o 
  -9  16   3       23.58       37.22    138.80 o 
  -8  16   3      540.88      704.79    118.39 o 
  -7  16   3      600.26      553.84    102.41 o 
  -6  16   3       16.02       27.12     31.23 o 
  -5  16   3     2656.61     2527.74     71.26 o 
  -4  16   3      119.37      125.70     22.86 o 
  -3  16   3     3021.66     2841.68     58.32 o 
  -2  16   3     2369.84     2320.01     55.08 o 
  -1  16   3     2518.24     2559.23     62.57 o 
   0  16   3     5431.43     5457.60     79.60 o 
   1  16   3     1800.38     1903.04     47.51 o 
   2  16   3      130.17      144.35     13.71 o 
   3  16   3     1089.92     1102.98     32.44 o 
   4  16   3      100.38      130.11     25.74 o 
   5  16   3     1125.96     1219.35     66.74 o 
   6  16   3        0.67       20.30     36.06 o 
   7  16   3      233.20      275.09     60.63 o 
   8  16   3      251.60      293.54     82.16 o 
  -9  17   3       15.57      -42.03    137.92 o 
  -8  17   3       19.36       92.99     86.58 o 
  -7  17   3        0.20      -21.13     52.90 o 
  -6  17   3      408.90      365.44     52.61 o 
  -5  17   3       32.46        6.50     19.07 o 
  -4  17   3      425.65      477.02     35.65 o 
  -3  17   3      335.00      317.77     23.61 o 
  -2  17   3       23.04       28.48     10.54 o 
  -1  17   3      952.22      973.52     30.45 o 
   0  17   3       24.42       37.23      9.21 o 
   1  17   3      875.39      868.19     23.61 o 
   2  17   3        3.22        9.07      9.68 o 
   3  17   3      164.83      206.44     17.92 o 
   4  17   3       40.15       62.13     22.87 o 
   5  17   3       18.35       45.14     27.54 o 
   6  17   3       41.72       52.01     39.75 o 
   7  17   3       26.03       55.86     41.31 o 
   8  17   3       30.50       43.19     58.59 o 
  -9  18   3        4.41        4.38    139.67 o 
  -8  18   3       43.65      -33.29     75.66 o 
  -7  18   3       64.11      137.89     69.18 o 
  -6  18   3       34.41       -2.97     30.27 o 
  -5  18   3      123.27       94.44     24.73 o 
  -4  18   3        0.73       15.93     17.14 o 
  -3  18   3     3408.07     3530.93    103.71 o 
  -2  18   3      125.45      138.09     15.26 o 
  -1  18   3      181.74      201.63     18.03 o 
   0  18   3     1445.09     1515.81     36.36 o 
   1  18   3      495.04      522.02     19.67 o 
   2  18   3        3.66       10.27     10.13 o 
   3  18   3      539.01      577.78     26.85 o 
   4  18   3        1.90       14.95     21.95 o 
   5  18   3      373.47      387.50     46.35 o 
   6  18   3        0.52       25.78     37.03 o 
   7  18   3       69.09       89.79     45.60 o 
   8  18   3       41.90       30.74     55.95 o 
  -9  19   3      350.94      248.69    179.52 o 
  -8  19   3       51.74      126.48     99.73 o 
  -7  19   3      578.48      520.95    101.01 o 
  -6  19   3     2082.33     1900.65     93.46 o 
  -5  19   3       24.24       58.39     24.58 o 
  -4  19   3     4302.69     4280.94     86.55 o 
  -3  19   3     2835.38     2926.08     64.93 o 
  -2  19   3     2626.81     2505.55     46.46 o 
  -1  19   3    11180.72    11226.57    158.24 o 
   0  19   3       31.62       54.68     11.23 o 
   1  19   3     2811.39     2941.48     44.88 o 
   2  19   3      252.55      303.18     18.12 o 
   3  19   3     1907.23     1927.63     44.84 o 
   4  19   3     1922.75     1827.02     62.38 o 
   5  19   3        9.15        6.55     26.30 o 
   6  19   3      590.57      746.55     80.44 o 
   7  19   3      193.58      209.59     58.58 o 
   8  19   3       38.22       39.23     57.11 o 
  -9  20   3        7.15       14.01    154.56 o 
  -8  20   3      731.53      848.55    162.58 o 
  -7  20   3     1086.52     1032.27    128.65 o 
  -6  20   3      465.68      531.61     69.36 o 
  -5  20   3     4309.62     4162.16    104.60 o 
  -4  20   3      247.87      293.95     31.37 o 
  -3  20   3     3111.81     3166.87     76.00 o 
  -2  20   3     5211.20     5249.85     71.70 o 
  -1  20   3     4696.54     4820.69     81.11 o 
   0  20   3    18058.73    18232.90    313.54 o 
   1  20   3      783.00      807.68     23.74 o 
   2  20   3     6237.93     6336.36     97.54 o 
   3  20   3     2520.82     2503.97     49.45 o 
   4  20   3      236.53      341.84     36.11 o 
   5  20   3     1623.32     1909.80     86.01 o 
   6  20   3      277.48      320.65     60.13 o 
   7  20   3      551.30      491.78     76.10 o 
   8  20   3      457.70      478.77     95.44 o 
  -8  21   3      259.44      270.19    112.81 o 
  -7  21   3      905.23     1042.82    129.29 o 
  -6  21   3     2225.52     2151.50    149.55 o 
  -5  21   3        0.45       43.84     25.43 o 
  -4  21   3     5294.03     5337.38    101.22 o 
  -3  21   3      655.52      727.65     38.29 o 
  -2  21   3     4646.76     4549.62     75.81 o 
  -1  21   3     9124.15     9276.46    171.03 o 
   0  21   3       25.23       56.01     12.53 o 
   1  21   3    11283.86    11663.77    220.82 o 
   2  21   3     3123.02     3249.41     54.68 o 
   3  21   3      375.36      465.20     28.54 o 
   4  21   3     3087.22     3122.45    103.44 o 
   5  21   3       11.56       63.22     31.30 o 
   6  21   3     1483.78     1452.37    135.62 o 
   7  21   3      426.84      472.31     84.86 o 
   8  21   3       54.89       55.95     58.96 o 
  -8  22   3      277.71      471.24    132.73 o 
  -7  22   3      251.76      283.48     87.47 o 
  -6  22   3       19.93       68.24     56.66 o 
  -5  22   3     1395.55     1481.00     82.26 o 
  -4  22   3      123.23      136.51     25.52 o 
  -3  22   3     2138.62     1949.21     56.02 o 
  -2  22   3      347.20      343.81     26.73 o 
  -1  22   3      580.00      589.97     26.29 o 
   0  22   3     3174.03     3193.00     68.35 o 
   1  22   3       47.03       74.39     13.33 o 
   2  22   3     3485.26     3768.78     62.32 o 
   3  22   3     1740.63     1808.10     46.14 o 
   4  22   3       39.44       58.62     25.99 o 
   5  22   3     1380.51     1356.90     94.21 o 
   6  22   3      100.63       93.19     46.52 o 
   7  22   3      197.47      160.98     57.05 o 
  -8  23   3       64.86       53.13     91.73 o 
  -7  23   3       33.98       62.47     63.69 o 
  -6  23   3        2.57       37.19     54.63 o 
  -5  23   3       13.63       12.99     29.45 o 
  -4  23   3      228.40      177.35     29.03 o 
  -3  23   3      191.03      149.50     22.39 o 
  -2  23   3        2.23       -5.79     14.00 o 
  -1  23   3      830.34      861.68     32.83 o 
   0  23   3      184.70      200.50     17.74 o 
   1  23   3       78.81       67.02     15.15 o 
   2  23   3      442.09      535.23     28.86 o 
   3  23   3       80.27       77.14     18.65 o 
   4  23   3       34.83       29.05     27.28 o 
   5  23   3        0.78       63.09     38.78 o 
   6  23   3       76.22       77.23     42.87 o 
   7  23   3        4.78       17.07     41.88 o 
  -8  24   3        1.24        2.71     83.49 o 
  -7  24   3      115.13      122.94     75.08 o 
  -6  24   3      261.03      212.27     73.21 o 
  -5  24   3      769.88      822.68     68.09 o 
  -4  24   3       32.61       34.26     21.21 o 
  -3  24   3      989.29      972.51     46.68 o 
  -2  24   3     1120.18     1123.21     44.94 o 
  -1  24   3       12.09       49.24     14.58 o 
   0  24   3      845.43      839.96     31.00 o 
   1  24   3      112.97      122.76     17.02 o 
   2  24   3      303.37      314.20     23.27 o 
   3  24   3      235.53      236.60     25.44 o 
   4  24   3       13.96       36.43     28.66 o 
   5  24   3      413.12      468.08     67.35 o 
   6  24   3       45.81      151.02     49.66 o 
   7  24   3        1.08       12.27     46.03 o 
  -8  25   3       60.90       41.82     89.45 o 
  -7  25   3      231.82      278.77     87.12 o 
  -6  25   3     1641.81     1602.47    142.16 o 
  -5  25   3       45.31       67.86     34.45 o 
  -4  25   3     2743.30     2706.76     84.74 o 
  -3  25   3     1001.86      947.71     51.77 o 
  -2  25   3     1976.61     2101.66     59.47 o 
  -1  25   3     8957.32     8972.49    166.66 o 
   0  25   3       33.48       73.96     15.52 o 
   1  25   3     5269.41     5434.66     73.63 o 
   2  25   3      562.72      650.56     34.35 o 
   3  25   3      345.71      353.47     33.75 o 
   4  25   3     1061.53     1115.38     69.73 o 
   5  25   3        4.45       38.99     37.46 o 
   6  25   3      978.23      929.92     94.06 o 
   7  25   3      316.26      318.76     71.51 o 
  -8  26   3      570.16      563.12    151.15 o 
  -7  26   3      553.76      621.84    113.54 o 
  -6  26   3      815.70      765.77    112.51 o 
  -5  26   3     3745.01     3533.09    120.28 o 
  -4  26   3      284.00      315.79     39.78 o 
  -3  26   3     4204.24     4210.86    119.28 o 
  -2  26   3     6557.86     6458.55    110.95 o 
  -1  26   3      850.23      895.21     40.95 o 
   0  26   3     7919.96     8242.02    155.62 o 
   1  26   3      259.87      252.40     24.03 o 
   2  26   3     2604.69     2769.73     63.29 o 
   3  26   3     2915.37     3003.17     79.31 o 
   4  26   3      373.06      374.78     49.55 o 
   5  26   3     2211.32     2196.54    159.11 o 
   6  26   3      174.65      252.36     63.16 o 
   7  26   3      315.36      299.55     69.83 o 
  -8  27   3       75.53       83.98     98.92 o 
  -7  27   3      439.17      509.74    107.17 o 
  -6  27   3     1326.60     1357.37    137.80 o 
  -5  27   3       26.46       46.16     33.76 o 
  -4  27   3     3476.55     3425.27    125.61 o 
  -3  27   3      565.09      642.32     45.89 o 
  -2  27   3     2980.73     2923.57    116.37 o 
  -1  27   3     6419.66     6289.05    147.34 o 
   0  27   3        1.82       22.13     15.44 o 
   1  27   3     3821.74     3979.57     76.18 o 
   2  27   3     2615.83     2637.01     64.05 o 
   3  27   3      439.18      592.31     47.38 o 
   4  27   3     2660.47     2602.99    113.82 o 
   5  27   3        3.64       27.82     37.04 o 
   6  27   3     1247.46     1264.57    107.31 o 
   7  27   3      147.85      169.62     61.45 o 
  -8  28   3      323.07      226.65    114.92 o 
  -7  28   3      166.30      154.47     73.51 o 
  -6  28   3      236.76      279.67     83.48 o 
  -5  28   3      884.91     1053.76     96.71 o 
  -4  28   3       40.17       63.22     36.25 o 
  -3  28   3      939.46      945.59     53.64 o 
  -2  28   3     1226.10     1257.53     55.24 o 
  -1  28   3      439.15      469.79     36.62 o 
   0  28   3     2232.82     2339.28     60.17 o 
   1  28   3      749.26      813.31     40.71 o 
   2  28   3      522.84      514.04     35.07 o 
   3  28   3     1642.91     1671.85     70.16 o 
   4  28   3       42.69      100.79     43.04 o 
   5  28   3      671.76      609.28     77.78 o 
   6  28   3       98.84      115.01     51.99 o 
   7  28   3      198.85      176.97     61.91 o 
  -8  29   3       56.99      119.60    101.71 o 
  -7  29   3        2.04       25.14     83.15 o 
  -6  29   3       13.41       32.11     63.02 o 
  -5  29   3       30.52       20.12     50.97 o 
  -4  29   3        7.58       21.82     33.77 o 
  -3  29   3        0.61        4.34     23.64 o 
  -2  29   3        1.74        0.15     18.93 o 
  -1  29   3       98.04       83.77     23.19 o 
   0  29   3        2.43       14.39     16.58 o 
   1  29   3      227.28      234.51     27.55 o 
   2  29   3      545.56      560.96     42.85 o 
   3  29   3       23.28       60.33     27.40 o 
   4  29   3        4.12        9.61     35.21 o 
   5  29   3       26.84       17.42     39.13 o 
   6  29   3        0.92       37.45     44.66 o 
   7  29   3        0.57       -3.97     45.53 o 
  -8  30   3       89.98       78.78     95.91 o 
  -7  30   3       21.57       44.22     85.90 o 
  -6  30   3       61.78       88.31     65.38 o 
  -5  30   3      724.25      758.08    105.47 o 
  -4  30   3      124.16       64.73     38.73 o 
  -3  30   3      160.82      166.17     42.94 o 
  -2  30   3      551.35      588.94     44.22 o 
  -1  30   3      822.43      915.18     49.45 o 
   0  30   3      711.72      723.74     43.58 o 
   1  30   3        2.00       16.06     17.55 o 
   2  30   3      322.93      315.58     40.09 o 
   3  30   3      287.63      291.12     41.01 o 
   4  30   3      154.73      139.29     47.30 o 
   5  30   3      410.70      400.12     71.33 o 
   6  30   3       68.13       57.23     48.90 o 
   7  30   3        5.90       24.14     48.20 o 
  -8  31   3       40.40       91.79    103.84 o 
  -7  31   3      316.08      297.89    113.47 o 
  -6  31   3      804.58     1048.34    129.60 o 
  -5  31   3        2.55       40.33     55.91 o 
  -4  31   3     1498.79     1572.76    109.04 o 
  -3  31   3      572.22      607.37     65.47 o 
  -2  31   3      552.30      583.55     48.67 o 
  -1  31   3     2702.55     2678.24     76.15 o 
   0  31   3      454.41      443.94     37.76 o 
   1  31   3     3106.80     2994.40     98.88 o 
   2  31   3     1078.52     1116.36     72.23 o 
   3  31   3      489.80      485.55     48.99 o 
   4  31   3     1185.75     1186.49     99.35 o 
   5  31   3        0.32       36.70     44.26 o 
   6  31   3      551.80      493.85     97.83 o 
   7  31   3      200.10      244.65     69.65 o 
  -7  32   3      523.02      441.98    126.54 o 
  -6  32   3      625.83      535.14    108.43 o 
  -5  32   3     2254.12     2332.63    157.92 o 
  -4  32   3      138.49      146.67     50.01 o 
  -3  32   3     2021.66     1918.00     98.57 o 
  -2  32   3     4046.31     3729.46    127.06 o 
  -1  32   3      114.45      138.83     30.10 o 
   0  32   3     2003.59     2070.55     72.14 o 
   1  32   3      187.02      233.22     43.30 o 
   2  32   3     2314.16     2340.30     99.59 o 
   3  32   3     2108.50     2100.09    156.81 o 
   4  32   3      284.79      279.03     62.06 o 
   5  32   3     2516.17     2440.67    140.96 o 
   6  32   3      220.10      271.95     69.44 o 
  -7  33   3      410.68      327.03    117.19 o 
  -6  33   3      926.57      903.45    127.93 o 
  -5  33   3      111.18      132.34     66.41 o 
  -4  33   3     1714.74     1732.39    113.76 o 
  -3  33   3      202.71      194.33     46.88 o 
  -2  33   3      226.21      310.48     52.23 o 
  -1  33   3     2035.70     1962.71     81.18 o 
   0  33   3       97.24       59.82     27.91 o 
   1  33   3     3490.22     3602.38    122.17 o 
   2  33   3      992.38     1079.82     76.17 o 
   3  33   3      367.56      419.19     69.06 o 
   4  33   3     1801.23     1717.75    117.51 o 
   5  33   3        0.03       66.63     48.82 o 
   6  33   3      786.73      829.81    101.51 o 
  -7  34   3      340.60      338.79    117.15 o 
  -6  34   3      153.99      151.31     73.55 o 
  -5  34   3      373.71      442.18     93.96 o 
  -4  34   3       42.13       62.95     43.71 o 
  -3  34   3       51.83       75.71     41.22 o 
  -2  34   3     2032.25     1975.35     97.88 o 
  -1  34   3       65.21       63.29     33.28 o 
   0  34   3      441.50      391.97     50.72 o 
   1  34   3       83.62       77.54     34.38 o 
   2  34   3      339.39      350.90     64.93 o 
   3  34   3      586.47      640.35     80.01 o 
   4  34   3       41.55       34.30     42.25 o 
   5  34   3      288.23      386.14     75.10 o 
   6  34   3       17.38       57.41     51.65 o 
  -7  35   3       28.12       -4.39     82.45 o 
  -6  35   3       60.09       76.74     70.65 o 
  -5  35   3        0.11        3.89     53.99 o 
  -4  35   3        1.33       11.30     53.08 o 
  -3  35   3       31.76       22.66     37.23 o 
  -2  35   3      459.96      526.80     70.17 o 
  -1  35   3       14.19       18.81     35.17 o 
   0  35   3      185.53      158.93     45.70 o 
   1  35   3        3.37      -17.34     30.69 o 
   2  35   3        0.26       30.28     36.19 o 
   3  35   3        2.41       11.82     38.45 o 
   4  35   3       37.26       37.99     44.10 o 
   5  35   3       13.05       34.72     46.22 o 
   6  35   3        0.87       24.46     48.83 o 
  -7  36   3       75.19       43.01     90.66 o 
  -6  36   3      287.60      211.39     84.13 o 
  -5  36   3      365.85      322.42    100.79 o 
  -4  36   3      110.85       66.99     58.27 o 
  -3  36   3      554.62      648.91     79.97 o 
  -2  36   3      312.52      355.29     62.06 o 
  -1  36   3       21.11       48.57     39.29 o 
   0  36   3      826.54      712.41     85.80 o 
   1  36   3       46.93       41.61     37.58 o 
   2  36   3      972.58     1025.99     97.87 o 
   3  36   3      243.37      303.39     66.81 o 
   4  36   3       67.38       96.91     51.68 o 
   5  36   3      259.07      219.22     66.10 o 
   6  36   3      198.10      210.45     66.71 o 
  -7  37   3      365.76      407.80    132.83 o 
  -6  37   3      663.64      761.25    159.05 o 
  -5  37   3      224.21      230.38     78.86 o 
  -4  37   3     1001.43     1215.30    128.03 o 
  -3  37   3      790.47      840.56     89.19 o 
  -2  37   3      977.95      966.06     89.66 o 
  -1  37   3     1747.78     1802.50    107.22 o 
   0  37   3      168.83      165.31     54.24 o 
   1  37   3     1305.21     1449.60    110.31 o 
   2  37   3      491.70      505.19     77.04 o 
   3  37   3      585.85      594.85     84.01 o 
   4  37   3      975.40      978.25    103.56 o 
   5  37   3        0.15       69.58     51.20 o 
   6  37   3      378.47      238.22     72.19 o 
  -7  38   3      252.33      251.53    119.50 o 
  -6  38   3      241.89      153.68     99.23 o 
  -5  38   3     1345.34     1383.04    143.58 o 
  -4  38   3       19.15      116.65     63.32 o 
  -3  38   3     1407.43     1517.46    113.00 o 
  -2  38   3      946.66      968.13     91.34 o 
  -1  38   3      134.14      144.61     46.58 o 
   0  38   3     2365.93     2496.34    139.89 o 
   1  38   3      400.13      494.19     77.88 o 
   2  38   3     1031.94     1053.50    103.13 o 
   3  38   3     1483.56     1467.25    117.50 o 
   4  38   3      111.31      121.34     54.27 o 
   5  38   3     1082.92     1015.16    110.91 o 
   6  38   3       58.14       82.96     57.68 o 
  -6  39   3      475.49      569.22    155.65 o 
  -5  39   3       65.42      107.85     73.67 o 
  -4  39   3     1659.71     1693.68    147.45 o 
  -3  39   3      356.58      343.49     68.97 o 
  -2  39   3      119.73      142.59     50.55 o 
  -1  39   3     1726.31     1776.83    111.10 o 
   0  39   3       35.53       81.85     46.92 o 
   1  39   3      803.96      943.36     99.59 o 
   2  39   3      606.47      658.27     89.48 o 
   3  39   3      645.39      639.14     88.91 o 
   4  39   3     1064.91     1083.10    112.16 o 
   5  39   3       15.74       16.06     47.51 o 
  -6  40   3        6.44       51.86     90.61 o 
  -5  40   3      239.85      252.95     87.05 o 
  -4  40   3       18.04       17.10     57.61 o 
  -3  40   3      200.99      141.80     55.35 o 
  -2  40   3      451.65      464.75     74.76 o 
  -1  40   3        0.11       31.10     39.95 o 
   0  40   3      101.20       67.32     46.98 o 
   1  40   3       80.04       69.65     46.15 o 
   2  40   3      305.29      347.60     73.22 o 
   3  40   3      142.43      186.19     62.39 o 
   4  40   3       39.03       64.69     53.50 o 
   5  40   3      206.55      240.90     72.05 o 
  -6  41   3        0.02       49.54     84.76 o 
  -5  41   3      142.66       42.83     63.72 o 
  -4  41   3        0.46      -16.58     57.60 o 
  -3  41   3       18.15       18.42     42.07 o 
  -2  41   3       47.66       40.43     44.48 o 
  -1  41   3        1.28      -19.13     35.76 o 
   0  41   3       41.19       69.53     48.38 o 
   1  41   3       75.86       90.68     50.53 o 
   2  41   3      280.19      246.03     65.32 o 
   3  41   3       97.42      114.30     56.55 o 
   4  41   3        5.95       29.65     51.38 o 
   5  41   3       27.83       16.25     49.15 o 
  -6  42   3       47.94       -5.58     86.28 o 
  -5  42   3      312.60      183.50     84.60 o 
  -4  42   3        6.77       54.51     63.13 o 
  -3  42   3      698.96      665.97     87.49 o 
  -2  42   3      249.47      263.24     62.23 o 
  -1  42   3       96.49       97.83     49.00 o 
   0  42   3     1342.05     1278.44    118.98 o 
   1  42   3      258.42      286.59     70.39 o 
   2  42   3      444.16      460.64     83.33 o 
   3  42   3      363.08      307.07     73.61 o 
   4  42   3       26.91      105.40     56.54 o 
   5  42   3      188.50      210.54     70.17 o 
  -6  43   3      308.77      343.75    129.01 o 
  -5  43   3        0.24       30.06     69.19 o 
  -4  43   3     2061.85     1983.69    165.72 o 
  -3  43   3      547.47      710.05    109.90 o 
  -2  43   3      635.33      645.64     86.38 o 
  -1  43   3      565.56      566.39     78.87 o 
   0  43   3       21.96       15.83     45.73 o 
   1  43   3     1934.73     1970.55    139.19 o 
   2  43   3      667.89      753.14     99.58 o 
   3  43   3      249.04      277.91     72.56 o 
   4  43   3     1156.02     1060.98    117.56 o 
   5  43   3       19.55       94.41     59.99 o 
  -5  44   3      892.64      770.90    156.88 o 
  -4  44   3       31.45      133.07     70.20 o 
  -3  44   3     1817.77     1703.03    149.28 o 
  -2  44   3      593.75      749.26     91.03 o 
  -1  44   3       57.46       52.22     49.84 o 
   0  44   3     1441.40     1459.99    146.49 o 
   1  44   3      266.10      334.01     76.03 o 
   2  44   3      952.75      982.83    109.88 o 
   3  44   3      799.61      787.87    104.74 o 
   4  44   3        2.66       36.64     53.90 o 
  -5  45   3       54.08       92.13     91.06 o 
  -4  45   3      601.67      697.58    118.46 o 
  -3  45   3      635.24      644.10    107.92 o 
  -2  45   3      570.48      525.57     81.52 o 
  -1  45   3      887.62      948.41    112.44 o 
   0  45   3       23.25       77.56     49.85 o 
   1  45   3      713.41      737.05    101.42 o 
   2  45   3      188.94      191.93     64.44 o 
   3  45   3      284.26      294.39     76.81 o 
   4  45   3      388.89      413.08     87.43 o 
  -5  46   3      122.55       98.30     98.74 o 
  -4  46   3       19.98       70.42     73.15 o 
  -3  46   3      138.34      141.27     71.98 o 
  -2  46   3      204.14      198.54     62.85 o 
  -1  46   3       57.38       74.97     54.95 o 
   0  46   3      359.11      311.87     78.12 o 
   1  46   3        0.90       27.15     50.58 o 
   2  46   3      178.01      194.24     67.51 o 
   3  46   3       40.31       65.55     57.12 o 
   4  46   3        4.78       18.36     52.54 o 
  -5  47   3       21.18       62.85     92.44 o 
  -4  47   3        8.89       42.52     66.00 o 
  -3  47   3        5.88       50.15     60.09 o 
  -2  47   3       92.42      102.19     55.15 o 
  -1  47   3        3.88       22.62     50.88 o 
   0  47   3       25.46       53.98     55.18 o 
   1  47   3      263.29      164.29     64.40 o 
   2  47   3       11.69       20.68     49.12 o 
   3  47   3        4.81        5.88     50.06 o 
   4  47   3       92.48       76.87     58.84 o 
  -4  48   3        0.96       21.45     66.20 o 
  -3  48   3      638.02      574.05    108.57 o 
  -2  48   3      151.36      172.12     61.78 o 
  -1  48   3      140.99      186.02     67.03 o 
   0  48   3      820.21      812.39    111.25 o 
   1  48   3       47.00       54.68     55.86 o 
   2  48   3      509.71      570.85     99.95 o 
   3  48   3      347.19      401.51     89.08 o 
  -4  49   3      778.40      728.63    124.78 o 
  -3  49   3      257.81      216.88     84.70 o 
  -2  49   3      509.35      535.12     89.08 o 
  -1  49   3      794.70      820.17    115.22 o 
   0  49   3       65.41       88.11     61.02 o 
   1  49   3      827.06      898.63    115.57 o 
   2  49   3      485.94      518.68     96.42 o 
   3  49   3      396.03      501.41     98.39 o 
  -3  50   3      333.48      317.97     94.55 o 
  -2  50   3      954.43      937.33    122.82 o 
  -1  50   3      261.27      342.11     85.46 o 
   0  50   3      782.79      893.37    120.92 o 
   1  50   3      110.15       92.41     59.47 o 
   2  50   3      578.73      520.96    100.07 o 
   3  50   3      671.61      710.09    111.97 o 
  -3  51   3       84.53       69.69     71.42 o 
  -2  51   3      123.76      190.03     95.10 o 
  -1  51   3      568.45      560.54    103.47 o 
   0  51   3       17.32       13.46     55.92 o 
   1  51   3      498.44      579.28    119.19 o 
   2  51   3      107.96      119.93     66.70 o 
  -3  52   3       67.79       64.77     72.47 o 
  -2  52   3       33.11       38.55     79.39 o 
  -1  52   3       12.36       34.28     59.92 o 
   0  52   3      154.49      151.46     71.30 o 
   1  52   3       14.45       61.65     59.63 o 
   2  52   3       87.77       21.91     61.77 o 
  -2  53   3        1.59       17.78     76.76 o 
  -1  53   3       67.25       25.17     59.90 o 
   0  53   3        4.84       41.51     61.42 o 
   1  53   3       33.88        7.97     57.19 o 
  -1  54   3       57.27       14.79     61.22 o 
   0  54   3      410.62      378.41     94.14 o 
  -9   0   4      422.27      362.09    129.71 o 
  -8   0   4     1155.17     1175.64    165.01 o 
  -7   0   4        6.32       42.71     66.21 o 
  -6   0   4     1674.69     1657.47    128.12 o 
  -5   0   4      618.24      624.02     58.97 o 
  -4   0   4     5515.76     5522.09    119.84 o 
  -3   0   4     2446.23     2204.01     60.03 o 
  -2   0   4       12.98       29.02     13.61 o 
  -1   0   4     7601.23     7610.16    323.26 o 
   0   0   4     4793.75     4564.63     92.05 o 
   1   0   4     4541.92     4380.39    365.82 o 
   2   0   4     6166.06     6466.56    269.68 o 
   3   0   4      358.92      439.59    104.21 o 
   4   0   4     1217.83     1254.85    160.25 o 
  -9   1   4      150.28      168.37     77.59 o 
  -8   1   4        1.42       81.19     57.40 o 
  -7   1   4     1078.60     1214.36    108.13 o 
  -6   1   4      892.08      932.43     73.66 o 
  -5   1   4     2227.57     2241.51     66.18 o 
  -4   1   4     2759.10     2655.45     61.58 o 
  -3   1   4     2805.82     2712.19     46.73 o 
  -2   1   4     9059.45     8925.39    118.43 o 
  -1   1   4      938.69      923.07     41.29 o 
   0   1   4     4198.25     4186.33     94.24 o 
   1   1   4     2259.26     2232.24     57.67 o 
   2   1   4     1550.17     1547.11     50.42 o 
   3   1   4     7406.54     6611.98    226.68 o 
   4   1   4       77.66       35.09     40.87 o 
   8   1   4      540.17      442.66     88.01 o 
  -9   2   4      188.56      173.99     77.15 o 
  -8   2   4       19.12      -13.51     50.27 o 
  -7   2   4      350.82      341.64     71.24 o 
  -6   2   4      498.94      544.52     67.08 o 
  -5   2   4      452.97      424.81     36.31 o 
  -4   2   4      656.93      637.82     35.78 o 
  -3   2   4     2043.39     2060.17     42.07 o 
  -2   2   4      143.51      119.01     12.16 o 
  -1   2   4     1514.57     1435.34     50.85 o 
   0   2   4      690.41      695.36     30.30 o 
   1   2   4      269.24      290.31     27.46 o 
   2   2   4     2180.52     2128.13     54.52 o 
   3   2   4       38.22      100.72     47.21 o 
   4   2   4      542.71      575.32    120.41 o 
   8   2   4        3.19       21.45     59.11 o 
  -9   3   4       64.32       50.84     66.03 o 
  -8   3   4       58.96       41.35     54.82 o 
  -7   3   4       77.87       72.75     49.92 o 
  -6   3   4      104.04      117.69     42.46 o 
  -5   3   4      302.58      276.05     31.70 o 
  -4   3   4        5.55       -6.00     14.32 o 
  -3   3   4      264.60      241.08     18.98 o 
  -2   3   4      214.04      226.23     14.16 o 
  -1   3   4      333.47      325.73     33.85 o 
   0   3   4      918.54      964.38     34.58 o 
   1   3   4       87.77       92.01     20.77 o 
   2   3   4       96.00       99.98     19.63 o 
   3   3   4      143.49      136.64     52.77 o 
   4   3   4        1.77       26.71     55.17 o 
   8   3   4        0.39      -11.38     56.04 o 
  -9   4   4      190.56      208.59     89.92 o 
  -8   4   4       20.59       21.80     55.61 o 
  -7   4   4        1.27       11.89     45.87 o 
  -6   4   4      795.42      819.88     77.29 o 
  -5   4   4        1.41       25.42     19.03 o 
  -4   4   4      866.17      922.86     40.84 o 
  -3   4   4     1543.66     1478.12     36.67 o 
  -2   4   4      590.03      643.27     20.96 o 
  -1   4   4     1455.66     1389.68     50.37 o 
   0   4   4     1079.25     1033.15     46.72 o 
   1   4   4     2678.97     2710.26     86.31 o 
   2   4   4     2991.06     2911.32     65.11 o 
   3   4   4      158.13      134.14     52.36 o 
   4   4   4     1289.32     1148.90    162.44 o 
   7   4   4      192.94      191.34     63.92 o 
   8   4   4        2.58       35.90     62.61 o 
  -9   5   4      269.91      323.54    100.25 o 
  -8   5   4      852.75      853.79    106.60 o 
  -7   5   4      967.50     1062.75    103.83 o 
  -6   5   4       36.93       63.14     35.96 o 
  -5   5   4     3654.08     3649.96     83.54 o 
  -4   5   4     2563.01     2573.74     61.49 o 
  -3   5   4      720.76      746.03     28.47 o 
  -2   5   4     4361.19     4361.33     55.18 o 
  -1   5   4      610.31      616.27     39.38 o 
   0   5   4     8188.88     8155.21    191.18 o 
   1   5   4     6248.70     6241.84    107.93 o 
   2   5   4     1808.57     1763.29     66.60 o 
   3   5   4     5169.54     4852.00    151.45 o 
   4   5   4      447.13      380.92    111.65 o 
   5   5   4     1136.27     1273.68    179.52 o 
   7   5   4       97.97      105.08     57.36 o 
   8   5   4      509.09      596.78    104.64 o 
  -9   6   4      449.81      574.94    118.08 o 
  -8   6   4     1193.53     1418.63    125.85 o 
  -7   6   4      258.41      308.25     59.76 o 
  -6   6   4     1793.74     1983.59    103.70 o 
  -5   6   4      819.73      914.20     50.26 o 
  -4   6   4     3978.98     3876.38     74.84 o 
  -3   6   4     8312.78     8219.13     92.82 o 
  -2   6   4      523.75      604.10     20.68 o 
  -1   6   4     4883.73     4522.11    124.14 o 
   0   6   4     1392.45     1328.84     41.23 o 
   1   6   4     6014.29     5920.03    145.58 o 
   2   6   4     6506.08     6477.89    179.44 o 
   3   6   4       62.07       68.36     34.09 o 
   4   6   4     3248.90     3113.06    249.57 o 
   5   6   4      587.75      506.15    128.29 o 
   7   6   4      863.72      780.67    100.27 o 
  -9   7   4      329.57      295.96     97.29 o 
  -8   7   4      104.57      133.85     62.70 o 
  -7   7   4     1195.66     1188.26     96.51 o 
  -6   7   4       87.10       91.67     40.39 o 
  -5   7   4      523.19      545.58     48.53 o 
  -4   7   4     2919.42     2823.06     66.65 o 
  -3   7   4     1291.54     1344.30     36.29 o 
  -2   7   4     8071.59     8056.83     96.39 o 
  -1   7   4      400.03      473.61     23.44 o 
   0   7   4     1499.61     1475.92     55.16 o 
   1   7   4     1667.90     1615.62     56.01 o 
   2   7   4        9.37       21.22     15.80 o 
   3   7   4     4237.28     3782.62    135.44 o 
   4   7   4       30.44        2.19     59.11 o 
   5   7   4      972.35     1123.06    172.51 o 
   7   7   4       66.26      103.77     61.30 o 
  -9   8   4       80.98       60.36     75.35 o 
  -8   8   4      202.45      164.56     66.03 o 
  -7   8   4       91.43      123.15     48.20 o 
  -6   8   4       79.30      132.55     44.34 o 
  -5   8   4       27.58       20.89     26.44 o 
  -4   8   4      533.70      577.56     35.23 o 
  -3   8   4     1456.19     1473.68     37.81 o 
  -2   8   4      713.11      715.82     25.03 o 
  -1   8   4     3339.44     3468.82     59.50 o 
   0   8   4       96.18       99.19     17.66 o 
   1   8   4       28.84       12.28     16.45 o 
   2   8   4      671.36      649.64     34.60 o 
   3   8   4       39.77       73.90     34.22 o 
   4   8   4      824.95      650.63    139.23 o 
   5   8   4      129.50      138.36     91.95 o 
   6   8   4       69.00       72.24     48.16 o 
   7   8   4      351.44      322.25     80.13 o 
  -9   9   4       16.24       40.70     72.84 o 
  -8   9   4       31.55       47.62     56.17 o 
  -7   9   4       23.11       20.81     39.45 o 
  -6   9   4      577.80      598.10     68.91 o 
  -5   9   4       87.01       62.37     33.11 o 
  -4   9   4       39.35       32.26     16.51 o 
  -3   9   4        8.32       15.67     12.02 o 
  -2   9   4        3.83        4.34      7.90 o 
  -1   9   4       12.29       16.52     10.14 o 
   0   9   4      873.96      899.87     42.52 o 
   1   9   4      785.18      800.60     35.08 o 
   2   9   4      110.87      132.41     23.31 o 
   3   9   4      337.57      277.56     65.75 o 
   4   9   4      146.01      125.22     80.56 o 
   5   9   4       61.03       47.72     73.56 o 
   6   9   4       66.43       38.53     47.29 o 
   7   9   4       58.83       93.26     63.05 o 
  -9  10   4      237.26      255.80     94.50 o 
  -8  10   4      403.02      403.14     83.98 o 
  -7  10   4      243.06      333.49     64.04 o 
  -6  10   4       97.22       99.31     41.63 o 
  -5  10   4       51.46       64.66     33.96 o 
  -4  10   4     1586.83     1675.40     52.26 o 
  -3  10   4     3964.28     3808.38     62.16 o 
  -2  10   4      126.21      138.50     13.11 o 
  -1  10   4     5139.28     5123.05     95.60 o 
   0  10   4      224.87      216.18     25.92 o 
   1  10   4     1966.75     2018.28     52.69 o 
   2  10   4     4628.14     4436.88     91.86 o 
   3  10   4        1.82        7.13     37.01 o 
   4  10   4     1981.73     2089.08     88.88 o 
   5  10   4      414.38      421.64    125.66 o 
   6  10   4      331.13      369.54     74.00 o 
   7  10   4      216.19      277.15     81.44 o 
  -9  11   4      116.67      136.10     82.51 o 
  -8  11   4      382.41      442.96     87.33 o 
  -7  11   4     2385.52     2670.15    142.42 o 
  -6  11   4      169.42      214.34     48.64 o 
  -5  11   4     2226.78     2265.01    102.53 o 
  -4  11   4     3958.71     4064.19     82.00 o 
  -3  11   4      629.40      641.62     30.15 o 
  -2  11   4     4071.86     4030.20     62.74 o 
  -1  11   4      805.99      773.81     29.48 o 
   0  11   4     5412.71     5571.46    103.50 o 
   1  11   4     2552.24     2483.97     59.95 o 
   2  11   4      336.54      369.67     32.80 o 
   3  11   4     3793.75     3553.45    196.37 o 
   4  11   4      441.63      455.58     55.20 o 
   5  11   4      566.61      590.09     64.62 o 
   6  11   4      911.11      896.70    103.77 o 
   7  11   4       83.82       71.37     65.24 o 
  -9  12   4      261.31      320.69    103.45 o 
  -8  12   4      912.38     1022.72    134.35 o 
  -7  12   4       73.12      163.59     51.75 o 
  -6  12   4     5345.37     5427.45    167.09 o 
  -5  12   4      223.23      319.52     50.80 o 
  -4  12   4     2387.56     2396.24     66.84 o 
  -3  12   4     6169.89     6034.71     96.42 o 
  -2  12   4      525.72      503.53     22.66 o 
  -1  12   4    10474.58    10411.62    127.34 o 
   0  12   4      525.86      535.21     26.65 o 
   1  12   4     2597.90     2623.92     79.56 o 
   2  12   4     4333.88     4267.73    100.92 o 
   3  12   4       99.96      154.93     54.45 o 
   4  12   4     3947.49     3510.18    282.41 o 
   5  12   4      530.29      558.27     66.83 o 
   6  12   4      172.34      150.18     63.92 o 
   7  12   4     1041.96      915.97    126.97 o 
  -8  13   4      204.77      249.86     87.70 o 
  -7  13   4     1404.39     1420.46    103.45 o 
  -6  13   4      802.78      905.57     81.49 o 
  -5  13   4     2319.75     2112.89     99.91 o 
  -4  13   4      786.67      862.99     45.34 o 
  -3  13   4      767.00      766.44     34.78 o 
  -2  13   4     3885.18     3806.01     74.60 o 
  -1  13   4       97.23      111.68     17.93 o 
   0  13   4     5057.38     5066.03     85.73 o 
   1  13   4     1182.47     1143.89     40.30 o 
   2  13   4       72.93      107.44     26.48 o 
   3  13   4     2527.11     2580.24     69.47 o 
   4  13   4      184.64      152.81     88.44 o 
   5  13   4      553.66      543.27     69.61 o 
   6  13   4      361.46      401.85     71.95 o 
   7  13   4       34.79       52.54     66.99 o 
  -8  14   4       45.35       52.90     67.73 o 
  -7  14   4        0.79       27.32     41.73 o 
  -6  14   4       58.04       99.78     42.02 o 
  -5  14   4      310.72      321.23     52.83 o 
  -4  14   4      301.77      323.51     32.59 o 
  -3  14   4        2.05       -0.73     13.02 o 
  -2  14   4        5.37       27.20     11.68 o 
  -1  14   4      744.69      810.01     35.01 o 
   0  14   4      725.69      780.28     29.85 o 
   1  14   4      641.93      688.83     44.61 o 
   2  14   4        1.46        6.89     12.81 o 
   3  14   4       16.32       41.30     21.04 o 
   4  14   4      329.99      297.46     50.93 o 
   5  14   4      407.99      399.87     64.81 o 
   6  14   4        2.73       12.54     41.53 o 
   7  14   4        6.85       18.39     64.80 o 
  -8  15   4        3.01      -39.56     60.50 o 
  -7  15   4       37.32       21.80     41.77 o 
  -6  15   4        0.00       -4.18     33.46 o 
  -5  15   4       54.98       55.02     35.93 o 
  -4  15   4       77.39       96.66     23.02 o 
  -3  15   4       59.48       54.79     16.91 o 
  -2  15   4      185.76      165.00     17.93 o 
  -1  15   4       96.82       97.52     16.02 o 
   0  15   4      715.10      737.30     30.93 o 
   1  15   4       17.07       50.40     12.97 o 
   2  15   4       44.71       59.80     15.07 o 
   3  15   4      657.50      644.18     34.03 o 
   4  15   4       72.09       88.86     39.04 o 
   5  15   4        8.52       22.68     37.79 o 
   6  15   4       17.72       49.51     45.55 o 
   7  15   4       80.11       59.55     71.37 o 
  -8  16   4      416.89      435.78    103.57 o 
  -7  16   4       80.57      106.57     50.04 o 
  -6  16   4     1241.09     1259.93     92.31 o 
  -5  16   4       74.53      137.85     42.36 o 
  -4  16   4      636.21      624.80     44.47 o 
  -3  16   4     2030.41     1927.93     55.63 o 
  -2  16   4       10.19       19.21     12.32 o 
  -1  16   4     3639.42     3643.81    101.41 o 
   0  16   4     1052.02     1077.54     41.00 o 
   1  16   4     4132.82     4274.08     91.73 o 
   2  16   4     1536.91     1514.35     45.38 o 
   3  16   4       11.72       32.14     23.72 o 
   4  16   4      958.00      996.00     85.19 o 
   5  16   4      510.90      457.90     73.78 o 
   6  16   4      359.89      366.25     74.02 o 
   7  16   4      275.30      210.16     89.32 o 
  -8  17   4      205.48      147.23     78.36 o 
  -7  17   4     1636.78     1666.27    112.44 o 
  -6  17   4       14.85       94.61     41.41 o 
  -5  17   4     3166.37     3177.62    123.16 o 
  -4  17   4      270.47      315.73     36.37 o 
  -3  17   4     2978.08     3041.64     71.36 o 
  -2  17   4     4604.04     4619.29    100.42 o 
  -1  17   4      148.32      188.55     18.72 o 
   0  17   4     8475.06     8523.74    166.70 o 
   1  17   4     3305.31     3209.37     63.20 o 
   2  17   4      703.92      763.42     36.26 o 
   3  17   4     2645.99     2506.89     92.89 o 
   4  17   4      681.63      661.93     77.67 o 
   5  17   4      908.67     1037.75     99.75 o 
   6  17   4      905.24     1024.78    108.86 o 
   7  17   4       28.36      -28.02     60.86 o 
  -8  18   4      535.45      585.45    112.82 o 
  -7  18   4      144.81      202.45     65.11 o 
  -6  18   4     2622.96     2665.95    121.75 o 
  -5  18   4     1666.23     1724.75     97.23 o 
  -4  18   4     5641.15     5612.38    134.53 o 
  -3  18   4     2354.59     2605.03     68.60 o 
  -2  18   4       41.70       46.49     13.94 o 
  -1  18   4     4824.35     4720.84     74.82 o 
   0  18   4      528.48      592.45     31.36 o 
   1  18   4      299.56      288.43     28.45 o 
   2  18   4     2760.68     2883.56     84.32 o 
   3  18   4      112.27      167.19     46.27 o 
   4  18   4     1999.81     2066.96    124.11 o 
   5  18   4     1037.81      928.64    100.32 o 
   6  18   4      185.04      190.14     65.84 o 
   7  18   4      357.19      378.73    106.40 o 
  -8  19   4      127.45      159.33     78.28 o 
  -7  19   4     1083.59     1055.99    129.01 o 
  -6  19   4       22.51       53.20     40.20 o 
  -5  19   4      666.76      782.56     74.01 o 
  -4  19   4     3555.02     3500.80    106.36 o 
  -3  19   4     2537.84     2402.17     66.90 o 
  -2  19   4     2252.51     2150.89     59.38 o 
  -1  19   4      374.94      370.86     25.46 o 
   0  19   4     2115.40     2299.64     58.93 o 
   1  19   4     1740.18     1777.17     57.34 o 
   2  19   4      219.24      224.31     33.19 o 
   3  19   4     1581.59     1577.07    106.97 o 
   4  19   4        0.25       25.59     37.99 o 
   5  19   4      637.46      613.35     88.43 o 
   6  19   4      388.37      384.45     82.37 o 
   7  19   4       44.13       32.40     71.81 o 
  -8  20   4       22.81       28.56     69.57 o 
  -7  20   4       34.68       16.89     60.58 o 
  -6  20   4       60.44       77.45     42.85 o 
  -5  20   4      174.41      159.90     46.46 o 
  -4  20   4      411.83      442.36     57.39 o 
  -3  20   4      278.73      275.61     30.76 o 
  -2  20   4      279.19      276.27     25.86 o 
  -1  20   4      479.19      503.24     26.53 o 
   0  20   4      995.41     1022.89     48.76 o 
   1  20   4      140.94      143.74     22.38 o 
   2  20   4      279.43      301.03     37.98 o 
   3  20   4        5.88       45.31     37.82 o 
   4  20   4       57.08       70.94     44.69 o 
   5  20   4        1.13       89.70     50.44 o 
   6  20   4       12.19       19.44     47.05 o 
   7  20   4       36.57       62.01     57.75 o 
  -8  21   4       64.88       52.42     69.51 o 
  -7  21   4       79.67      105.82     70.74 o 
  -6  21   4        7.20        0.82     36.70 o 
  -5  21   4      501.52      438.12     61.77 o 
  -4  21   4      552.25      592.30     63.07 o 
  -3  21   4      464.74      453.83     36.90 o 
  -2  21   4      286.34      269.80     26.69 o 
  -1  21   4        2.86       10.46     12.02 o 
   0  21   4      438.06      487.37     38.75 o 
   1  21   4      195.20      256.63     29.29 o 
   2  21   4      613.03      677.87     43.31 o 
   3  21   4        0.83       13.23     35.15 o 
   4  21   4       14.28       26.71     42.08 o 
   5  21   4      478.16      468.42     83.74 o 
   6  21   4       57.95       63.90     53.12 o 
   7  21   4       18.40       39.75     56.76 o 
  -8  22   4      261.80      285.64     94.83 o 
  -7  22   4       10.40       62.66     63.08 o 
  -6  22   4     1092.04     1045.23     90.36 o 
  -5  22   4      226.60      260.99     51.33 o 
  -4  22   4      273.94      370.17     54.62 o 
  -3  22   4     1342.60     1372.46     60.46 o 
  -2  22   4      627.99      667.60     37.54 o 
  -1  22   4     1826.58     1802.82     48.05 o 
   0  22   4      551.53      636.73     42.36 o 
   1  22   4     2684.55     2937.81     76.11 o 
   2  22   4     1697.72     1723.49     72.34 o 
   3  22   4       26.46      108.06     35.74 o 
   4  22   4      594.73      703.60     93.58 o 
   5  22   4      147.23      241.42     70.80 o 
   6  22   4       71.57       69.07     56.19 o 
   7  22   4      334.29      343.12     88.47 o 
  -8  23   4      371.78      438.85    109.40 o 
  -7  23   4     1144.35     1140.34    135.74 o 
  -6  23   4      138.04      125.69     48.38 o 
  -5  23   4     2096.80     2229.52    109.61 o 
  -4  23   4      483.47      600.22     65.83 o 
  -3  23   4     2226.74     2282.67     90.53 o 
  -2  23   4     3300.85     3332.85     90.75 o 
  -1  23   4      142.54      182.07     22.39 o 
   0  23   4     4599.59     4588.49     70.96 o 
   1  23   4     1749.56     1864.48     68.30 o 
   2  23   4      524.86      621.80     50.94 o 
   3  23   4     4691.87     4821.83    304.21 o 
   4  23   4      124.51      206.65     63.76 o 
   5  23   4      682.55      609.19     96.46 o 
   6  23   4     1040.64      775.66    111.27 o 
   7  23   4       53.44       86.37     63.44 o 
  -8  24   4      441.86      411.68    109.02 o 
  -7  24   4       43.51        8.58     63.78 o 
  -6  24   4     1740.19     1763.19    111.65 o 
  -5  24   4      462.54      562.98     69.07 o 
  -4  24   4     1492.64     1569.14     92.83 o 
  -3  24   4     1891.91     1986.78     86.45 o 
  -2  24   4     1972.04     1954.46     59.94 o 
  -1  24   4     2728.44     2938.45     72.69 o 
   0  24   4      881.37     1007.93     54.80 o 
   1  24   4     1599.72     1625.13     74.26 o 
   2  24   4     2130.20     2251.29    129.59 o 
   3  24   4        0.23       34.69     31.81 o 
   4  24   4     2499.42     2172.14    150.46 o 
   5  24   4      782.14      588.54     97.74 o 
   6  24   4      211.00      184.27    103.77 o 
   7  24   4      304.48      322.56     91.09 o 
  -8  25   4       84.78      147.10     83.95 o 
  -7  25   4      551.28      486.02    103.46 o 
  -6  25   4       23.66        7.16     45.23 o 
  -5  25   4      261.66      274.26     55.78 o 
  -4  25   4      656.01      700.30     70.60 o 
  -3  25   4       26.34       53.37     29.59 o 
  -2  25   4     1068.69     1198.58     58.71 o 
  -1  25   4       11.71       38.57     17.07 o 
   0  25   4     2437.85     2421.37     65.64 o 
   1  25   4      989.90      987.80     68.20 o 
   2  25   4      425.00      481.69     49.81 o 
   3  25   4      528.20      494.29     83.41 o 
   4  25   4       76.16       32.83     65.90 o 
   5  25   4      565.00      442.29     90.31 o 
   6  25   4       87.60       62.78     55.33 o 
  -8  26   4       11.23       26.16     75.20 o 
  -7  26   4       10.62       24.57     62.32 o 
  -6  26   4        4.80       44.43     48.65 o 
  -5  26   4       18.87       29.38     37.83 o 
  -4  26   4        0.82        9.54     31.27 o 
  -3  26   4       96.36       98.83     35.42 o 
  -2  26   4     1593.98     1662.11     76.46 o 
  -1  26   4      433.31      454.87     34.51 o 
   0  26   4        0.07       18.40     15.89 o 
   1  26   4      134.33      130.79     22.16 o 
   2  26   4       50.80       78.45     30.45 o 
   3  26   4      244.99      280.56     69.53 o 
   4  26   4       60.85       58.93     51.63 o 
   5  26   4        9.78       66.79     54.58 o 
   6  26   4       16.17       49.61     57.02 o 
  -7  27   4       68.27       34.91     68.40 o 
  -6  27   4       12.56       39.02     59.34 o 
  -5  27   4      923.24      816.88     80.81 o 
  -4  27   4      263.22      246.61     49.71 o 
  -3  27   4      642.77      637.89     71.95 o 
  -2  27   4     1941.56     1872.53     81.76 o 
  -1  27   4      689.13      770.22     48.24 o 
   0  27   4       91.54       82.37     22.21 o 
   1  27   4       62.95       72.62     25.85 o 
   2  27   4      323.04      340.45     75.53 o 
   3  27   4       74.74       70.39     67.65 o 
   4  27   4        0.54       40.22     50.10 o 
   5  27   4      309.98      351.37     86.03 o 
   6  27   4      129.13      121.23     66.44 o 
  -7  28   4       74.00       74.66     70.99 o 
  -6  28   4     1272.43     1376.74    140.65 o 
  -5  28   4      308.23      282.55     58.08 o 
  -4  28   4     1253.45     1321.85     91.07 o 
  -3  28   4      628.83      688.31     75.73 o 
  -2  28   4      264.09      313.70     45.65 o 
  -1  28   4     6521.40     6659.69    203.13 o 
   0  28   4      345.47      402.75     41.92 o 
   1  28   4      580.99      621.90     45.29 o 
   2  28   4      763.65      785.73    103.53 o 
   3  28   4      192.27      163.41     61.68 o 
   4  28   4     1159.39     1143.13    127.31 o 
   5  28   4      318.73      259.76     89.10 o 
   6  28   4      231.72      225.15     79.53 o 
  -7  29   4      743.29      742.17    124.75 o 
  -6  29   4       29.11       92.31     64.44 o 
  -5  29   4     2166.50     2141.44    113.63 o 
  -4  29   4      727.24      771.53     85.38 o 
  -3  29   4      963.09      884.57     83.52 o 
  -2  29   4     2549.07     2586.50     97.29 o 
  -1  29   4      902.15     1020.74     62.92 o 
   0  29   4     2480.26     2609.30     81.38 o 
   1  29   4      941.56     1103.31     68.73 o 
   2  29   4      154.62      157.37     60.47 o 
   3  29   4      861.37      896.53    113.95 o 
   4  29   4      212.97      180.73     69.32 o 
   5  29   4     1523.00     1291.85    143.39 o 
   6  29   4      471.91      472.00    104.87 o 
  -7  30   4       25.92       61.58     70.00 o 
  -6  30   4     1158.75     1314.43    140.78 o 
  -5  30   4       96.55      144.53     49.79 o 
  -4  30   4      578.67      731.72     85.01 o 
  -3  30   4      833.88      879.23     83.61 o 
  -2  30   4      949.10      907.56     79.99 o 
  -1  30   4     4115.40     4385.07    193.36 o 
   0  30   4      800.57      913.17     57.18 o 
   1  30   4     1853.69     1778.02    172.54 o 
   2  30   4     2049.65     2035.32    154.21 o 
   3  30   4      153.27      191.49     65.60 o 
   4  30   4     1566.51     1183.79    134.20 o 
   5  30   4      347.17      382.85     94.72 o 
   6  30   4      345.99      272.85     88.93 o 
  -7  31   4       84.99       72.38     74.07 o 
  -6  31   4        1.23       34.97     62.21 o 
  -5  31   4      247.70      251.24     58.57 o 
  -4  31   4      281.89      330.44     66.39 o 
  -3  31   4        0.36       13.30     36.13 o 
  -2  31   4      843.44      841.55     79.35 o 
  -1  31   4      282.05      320.08     44.66 o 
   0  31   4     1334.43     1422.71     73.81 o 
   1  31   4      129.13      152.63     40.84 o 
   2  31   4      306.44      276.49     76.01 o 
   3  31   4     1189.21     1037.62    125.67 o 
   4  31   4        0.50       27.68     50.39 o 
   5  31   4       64.86       37.24     59.02 o 
   6  31   4      147.58      132.97     76.44 o 
  -7  32   4        2.13      -21.90     64.98 o 
  -6  32   4       10.13      -14.04     58.18 o 
  -5  32   4        2.33        8.42     38.39 o 
  -4  32   4      172.37       91.28     51.36 o 
  -3  32   4       44.95       49.66     40.98 o 
  -2  32   4      159.02      194.55     49.51 o 
  -1  32   4        0.34       33.71     29.57 o 
   0  32   4        9.91       29.83     29.27 o 
   1  32   4       11.39       12.82     26.69 o 
   2  32   4        9.44       -5.78     27.10 o 
   3  32   4       58.88       56.74     53.22 o 
   4  32   4        0.17       -6.58     47.20 o 
   5  32   4       76.61       66.63     62.05 o 
   6  32   4        0.27       23.71     59.07 o 
  -7  33   4      142.04       81.56     77.57 o 
  -6  33   4        2.74        0.68     59.69 o 
  -5  33   4      213.40      168.83     59.27 o 
  -4  33   4        2.93       24.65     40.34 o 
  -3  33   4       32.63       48.54     40.50 o 
  -2  33   4     1603.71     1497.15    100.57 o 
  -1  33   4       40.66       41.43     36.80 o 
   0  33   4     1104.33     1205.20     74.48 o 
   1  33   4      197.10      243.40     42.23 o 
   2  33   4        7.91       20.68     30.91 o 
   3  33   4      405.64      505.91     59.19 o 
   4  33   4        0.08      -13.18     45.38 o 
   5  33   4       72.56       83.31     61.29 o 
  -7  34   4       83.01      116.07     82.17 o 
  -6  34   4      807.50      776.76    122.48 o 
  -5  34   4       73.27       53.95     62.36 o 
  -4  34   4      254.23      277.73     63.66 o 
  -3  34   4     2577.63     2482.26    128.14 o 
  -2  34   4       32.73      112.13     45.11 o 
  -1  34   4     3246.92     3108.76    128.83 o 
   0  34   4     1517.08     1519.55    103.13 o 
   1  34   4      521.18      579.57     70.02 o 
   2  34   4      821.11      948.03     79.14 o 
   3  34   4       70.99       91.61     38.37 o 
   4  34   4     1099.51     1150.79    107.19 o 
   5  34   4       90.00       66.43     58.53 o 
  -6  35   4       25.95       59.52     64.88 o 
  -5  35   4     1082.01     1139.24    131.20 o 
  -4  35   4     1689.27     1659.02    120.34 o 
  -3  35   4      579.55      753.08     84.40 o 
  -2  35   4     2117.31     2288.03    119.90 o 
  -1  35   4      287.65      321.82     59.79 o 
   0  35   4      833.38      904.15     87.94 o 
   1  35   4     1396.51     1371.57     96.39 o 
   2  35   4      184.54      235.98     52.30 o 
   3  35   4     1343.52     1472.43    119.40 o 
   4  35   4       69.82      104.36     42.02 o 
   5  35   4      742.50      660.10    121.41 o 
  -6  36   4      428.81      332.90     95.66 o 
  -5  36   4      126.81      115.91     71.86 o 
  -4  36   4     1292.58     1386.41    113.97 o 
  -3  36   4      964.82     1049.65     98.07 o 
  -2  36   4       36.26       28.80     38.64 o 
  -1  36   4     2042.43     1963.21    117.34 o 
   0  36   4      464.14      453.87     69.90 o 
   1  36   4       63.96       53.72     40.47 o 
   2  36   4     1170.58     1016.30     86.07 o 
   3  36   4       18.48       62.94     39.37 o 
   4  36   4      506.62      635.87     72.25 o 
   5  36   4      133.75      142.46     47.74 o 
  -6  37   4        4.86      -16.73     62.55 o 
  -5  37   4      401.77      351.05     89.81 o 
  -4  37   4       87.83      164.35     59.07 o 
  -3  37   4       72.16       71.92     46.90 o 
  -2  37   4      271.98      363.88     66.29 o 
  -1  37   4      460.93      426.77     66.89 o 
   0  37   4     1511.79     1488.25    109.34 o 
   1  37   4      564.51      654.09     86.37 o 
   2  37   4       58.77       79.91     42.95 o 
   3  37   4      155.69      114.31     45.66 o 
   4  37   4       19.99       39.70     40.81 o 
   5  37   4       90.11      111.56     48.19 o 
  -6  38   4        0.14        3.12     65.47 o 
  -5  38   4        2.50       50.34     61.67 o 
  -4  38   4        5.72       10.93     44.26 o 
  -3  38   4       31.31        6.83     39.78 o 
  -2  38   4       94.87       90.23     44.90 o 
  -1  38   4       17.04        0.43     36.62 o 
   0  38   4       25.59       73.22     43.61 o 
   1  38   4      149.56      169.12     52.97 o 
   2  38   4        5.27       30.93     39.20 o 
   3  38   4      154.29      165.29     49.96 o 
   4  38   4       63.16       65.29     43.83 o 
   5  38   4       22.97       21.90     41.14 o 
  -6  39   4       19.51        6.55     67.70 o 
  -5  39   4        6.51       56.19     63.78 o 
  -4  39   4       75.93      120.51     52.97 o 
  -3  39   4       35.38       23.63     45.44 o 
  -2  39   4      813.73      812.30     88.58 o 
  -1  39   4      263.67      255.14     65.75 o 
   0  39   4      911.75      989.75     98.81 o 
   1  39   4     1076.63     1103.24    101.17 o 
   2  39   4      241.82      246.11     59.12 o 
   3  39   4      538.23      534.54     73.95 o 
   4  39   4        1.11       24.90     40.98 o 
  -5  40   4      140.62      240.59     83.35 o 
  -4  40   4      372.55      433.16     96.25 o 
  -3  40   4     1002.25     1010.63    101.45 o 
  -2  40   4       45.56      100.72     49.91 o 
  -1  40   4      812.72      920.82    107.84 o 
   0  40   4      725.60      666.88     88.20 o 
   1  40   4     1007.10     1107.78    102.49 o 
   2  40   4     1054.66     1282.46    104.45 o 
   3  40   4       87.63      121.34     49.47 o 
   4  40   4      585.94      645.54     81.53 o 
  -5  41   4     1081.48     1095.01    137.36 o 
  -4  41   4      379.73      380.38     91.54 o 
  -3  41   4      203.53      254.11     66.53 o 
  -2  41   4     1116.99     1231.80    106.03 o 
  -1  41   4       20.88       16.95     39.87 o 
   0  41   4     1094.06     1163.35    110.39 o 
   1  41   4      901.78      990.67    100.28 o 
   2  41   4      148.39      201.68     58.04 o 
   3  41   4     1246.48     1206.56    113.90 o 
   4  41   4       23.80       45.23     46.69 o 
  -5  42   4       26.30       21.70     61.91 o 
  -4  42   4      532.09      460.45     97.01 o 
  -3  42   4      719.41      751.97     94.33 o 
  -2  42   4       19.53       46.40     44.78 o 
  -1  42   4      374.68      486.71     85.30 o 
   0  42   4      206.49      269.92     68.19 o 
   1  42   4      370.10      428.52     75.78 o 
   2  42   4      383.15      473.90     78.51 o 
   3  42   4        4.49       55.87     46.87 o 
   4  42   4      340.90      320.32     69.06 o 
  -5  43   4       70.19       94.00     75.17 o 
  -4  43   4      100.44      166.78     73.26 o 
  -3  43   4       23.16       45.64     50.23 o 
  -2  43   4      194.82      239.61     63.91 o 
  -1  43   4       59.86       73.12     54.54 o 
   0  43   4      222.90      212.30     64.19 o 
   1  43   4       63.54       95.12     52.53 o 
   2  43   4       29.81       69.10     49.46 o 
   3  43   4       65.49       76.41     51.64 o 
   4  43   4        7.46       33.08     47.02 o 
  -4  44   4        1.19      -27.63     57.88 o 
  -3  44   4        2.85       -0.38     45.97 o 
  -2  44   4        1.69      -38.38     42.60 o 
  -1  44   4       12.30       31.58     48.17 o 
   0  44   4       15.31       23.42     47.09 o 
   1  44   4       17.14       39.58     48.25 o 
   2  44   4        0.30       24.01     43.89 o 
   3  44   4       18.39       37.09     47.85 o 
  -4  45   4      127.30      163.77     78.48 o 
  -3  45   4       41.03       96.26     56.68 o 
  -2  45   4      370.10      316.02     79.06 o 
  -1  45   4       40.61       41.76     53.31 o 
   0  45   4      485.58      353.97     78.46 o 
   1  45   4      261.71      188.23     63.91 o 
   2  45   4      284.05      252.52     67.87 o 
   3  45   4      379.94      351.06     78.66 o 
  -4  46   4      489.37      490.07    105.44 o 
  -3  46   4      294.61      379.29     79.09 o 
  -2  46   4       27.96       48.21     50.33 o 
  -1  46   4     1038.36     1288.88    127.16 o 
   0  46   4      104.10      105.16     60.26 o 
   1  46   4      455.15      458.13     84.75 o 
   2  46   4      930.09     1044.95    110.62 o 
   3  46   4       17.31       11.48     47.08 o 
  -3  47   4      222.00      201.91     77.98 o 
  -2  47   4      676.00      606.46    103.16 o 
  -1  47   4       24.32       44.61     53.82 o 
   0  47   4      502.00      486.37     90.16 o 
   1  47   4      407.03      384.17     81.44 o 
   2  47   4       26.77       64.57     54.31 o 
  -3  48   4      495.36      419.27     97.08 o 
  -2  48   4       37.97       54.74     58.07 o 
  -1  48   4      206.76      192.34     70.14 o 
   0  48   4       13.96       32.24     50.39 o 
   1  48   4      225.44      212.84     70.81 o 
   2  48   4      299.40      388.94     83.51 o 
  -2  49   4      149.71      150.78     68.87 o 
  -1  49   4       12.68       38.06     55.63 o 
   0  49   4        0.31      -19.46     47.79 o 
   1  49   4        0.36       13.93     50.13 o 
  -2  50   4        4.03        9.42     55.35 o 
  -1  50   4       16.97        1.81     54.26 o 
   0  50   4        5.69       19.89     52.95 o 
   1  50   4       62.52       57.37     58.11 o 
  -8   1   5      214.63      196.41     69.38 o 
  -7   1   5       29.32       35.12     46.26 o 
  -6   1   5      532.65      520.38     63.40 o 
  -5   1   5      762.80      752.02     65.40 o 
  -4   1   5       34.68       43.46     20.98 o 
  -3   1   5     1065.78     1092.46     43.43 o 
  -2   1   5       75.12       88.62     38.06 o 
  -1   1   5      968.62      955.01     72.83 o 
   0   1   5     1390.37     1342.59     80.78 o 
   1   1   5      296.16      256.15     57.45 o 
   2   1   5     1696.37     1394.85    126.16 o 
   3   1   5      746.10      635.28     96.90 o 
  -8   2   5        0.20       21.89     54.54 o 
  -7   2   5      590.80      638.50     81.15 o 
  -6   2   5      465.41      446.53     58.36 o 
  -5   2   5      537.64      555.37     58.85 o 
  -4   2   5     2567.15     2555.35     71.72 o 
  -3   2   5        0.35       21.06     15.94 o 
  -2   2   5     3378.17     3300.80    137.17 o 
  -1   2   5     1699.66     1607.71     86.53 o 
   0   2   5     1305.71     1234.94     59.43 o 
   1   2   5     4702.49     4430.94    147.83 o 
   2   2   5      148.25       98.21     52.61 o 
   3   2   5     1054.05     1093.16    119.30 o 
  -8   3   5      662.66      704.62    103.39 o 
  -7   3   5      127.55      146.57     51.35 o 
  -6   3   5     2232.07     2221.76    103.08 o 
  -5   3   5     1400.38     1342.91     80.26 o 
  -4   3   5       82.75      101.59     24.34 o 
  -3   3   5     4644.97     4364.07     69.87 o 
  -2   3   5      223.63      213.98     49.31 o 
  -1   3   5     5324.92     5276.70    149.97 o 
   0   3   5     4063.58     4196.83    170.71 o 
   1   3   5      117.09      114.78     38.05 o 
   2   3   5     2758.62     2275.79    217.83 o 
   3   3   5       30.88       63.13     53.24 o 
   4   3   5      680.04      482.94    133.54 o 
  -8   4   5        3.58       63.56     58.23 o 
  -7   4   5      546.48      617.24     79.95 o 
  -6   4   5      163.63      194.60     45.02 o 
  -5   4   5      659.65      666.09     62.61 o 
  -4   4   5     2300.62     2226.42     67.79 o 
  -3   4   5       30.31       52.04     16.10 o 
  -2   4   5     3830.64     3643.50    143.58 o 
  -1   4   5     1580.04     1523.34     86.69 o 
   0   4   5     1018.21     1017.63     81.15 o 
   1   4   5     3965.64     3642.71    134.02 o 
   2   4   5      403.26      351.87     53.73 o 
   3   4   5      799.20      731.50    101.29 o 
   4   4   5      358.48      324.00    118.22 o 
  -8   5   5      338.81      333.70     79.98 o 
  -7   5   5      224.00      195.94     54.31 o 
  -6   5   5      345.00      345.83     55.92 o 
  -5   5   5        6.74        3.47     25.83 o 
  -4   5   5      164.27      154.81     27.26 o 
  -3   5   5      583.52      606.35     31.28 o 
  -2   5   5       20.47       -6.44     26.79 o 
  -1   5   5      810.14      783.16     68.94 o 
   0   5   5      437.40      455.46     60.93 o 
   1   5   5      391.30      344.28     53.54 o 
   2   5   5      584.28      557.25     63.19 o 
   3   5   5      649.11      418.58    125.66 o 
   4   5   5      205.85      105.96     83.19 o 
  -8   6   5        0.28      -21.78     51.00 o 
  -7   6   5        5.25       15.37     40.37 o 
  -6   6   5       58.89       30.84     38.07 o 
  -5   6   5        1.00       24.62     28.78 o 
  -4   6   5        3.55      -11.37     18.30 o 
  -3   6   5       79.79       54.24     16.49 o 
  -2   6   5        0.53       -3.10     17.21 o 
  -1   6   5      122.62      131.96     36.32 o 
   0   6   5      106.22      139.05     41.39 o 
   1   6   5      145.57      104.94     37.47 o 
   2   6   5      222.31      177.40     43.33 o 
   3   6   5      172.59      236.87    105.52 o 
   4   6   5      128.32      200.09     96.33 o 
  -8   7   5        6.98      -11.63     51.27 o 
  -7   7   5       39.42       31.59     42.93 o 
  -6   7   5     1253.61     1401.17     98.10 o 
  -5   7   5     1910.44     1868.50     96.88 o 
  -4   7   5      220.75      222.74     30.51 o 
  -3   7   5     1324.91     1350.77     43.62 o 
  -2   7   5      158.25      138.77     22.85 o 
  -1   7   5      953.95      904.30     72.12 o 
   0   7   5     2353.24     2310.06    110.54 o 
   1   7   5      251.68      257.48     50.35 o 
   2   7   5     3024.15     2881.98    118.63 o 
   3   7   5        9.31       -6.57     63.49 o 
   4   7   5      600.72      465.86    137.48 o 
  -8   8   5       30.16        4.99     53.62 o 
  -7   8   5     1122.22     1306.24    103.54 o 
  -6   8   5      736.81      785.80     80.23 o 
  -5   8   5      923.22     1040.90     74.13 o 
  -4   8   5     2202.88     2216.51     69.16 o 
  -3   8   5       47.56       46.03     16.72 o 
  -2   8   5     5209.83     5239.43    108.12 o 
  -1   8   5     1445.70     1484.92     93.49 o 
   0   8   5     2253.16     2050.28    105.45 o 
   1   8   5     7010.98     6488.56    177.45 o 
   2   8   5      145.05      141.88     40.74 o 
   3   8   5     1035.89     1034.18    177.76 o 
   4   8   5      866.46      639.25    151.49 o 
  -8   9   5      563.75      686.16    101.19 o 
  -7   9   5        7.23       80.55     47.40 o 
  -6   9   5      952.97     1017.53     87.10 o 
  -5   9   5     1324.18     1244.81     80.28 o 
  -4   9   5      317.62      386.03     36.54 o 
  -3   9   5     4505.10     4555.28     83.01 o 
  -2   9   5      480.37      527.78     33.24 o 
  -1   9   5     3137.35     2924.51    146.26 o 
   0   9   5     3052.11     2961.17    125.24 o 
   1   9   5      941.23      937.44     77.62 o 
   2   9   5     1061.01      921.61     75.68 o 
   3   9   5      945.24     1058.70    180.39 o 
   4   9   5      892.98      857.29    172.95 o 
  -8  10   5       20.70       35.95     50.85 o 
  -7  10   5      698.99      740.95     84.90 o 
  -6  10   5      147.64      211.92     51.50 o 
  -5  10   5      918.90      949.27     78.23 o 
  -4  10   5     2042.75     2043.09     67.53 o 
  -3  10   5       23.30       43.31     17.88 o 
  -2  10   5     3206.41     3107.20     96.34 o 
  -1  10   5     1364.61     1276.68    109.58 o 
   0  10   5      212.90      244.47     50.67 o 
   1  10   5      165.44      238.35     48.38 o 
   2  10   5      205.83      150.07     42.05 o 
   3  10   5     2226.04     2134.04    233.81 o 
   4  10   5      982.61     1081.03    189.59 o 
   5  10   5      597.81      546.86    155.00 o 
  -8  11   5      243.28      191.89     62.08 o 
  -7  11   5        1.34      -16.59     39.22 o 
  -6  11   5      126.25      127.55     46.43 o 
  -5  11   5       25.43       45.06     34.46 o 
  -4  11   5      187.58      191.04     33.48 o 
  -3  11   5     1023.17      981.25     43.23 o 
  -2  11   5       83.62       55.41     22.44 o 
  -1  11   5      778.73      771.19     87.43 o 
   0  11   5      450.90      502.68     64.72 o 
   1  11   5     1154.02      997.26     79.62 o 
   2  11   5      674.99      676.28     68.25 o 
   3  11   5      311.61      383.99    126.54 o 
   4  11   5       79.34       47.72     74.87 o 
   5  11   5       30.79       63.49     79.25 o 
  -8  12   5       42.59       52.58     51.68 o 
  -7  12   5       11.57       -1.08     40.15 o 
  -6  12   5       57.47        8.06     36.77 o 
  -5  12   5      102.53       77.80     36.90 o 
  -4  12   5      194.03      211.02     34.60 o 
  -3  12   5       28.53       10.89     18.69 o 
  -2  12   5       10.74        4.36     19.48 o 
  -1  12   5        1.91        2.61     31.32 o 
   0  12   5      540.18      439.99     62.26 o 
   1  12   5      187.54      156.55     42.57 o 
   2  12   5       41.35       51.72     47.60 o 
   3  12   5       79.82       85.82     77.06 o 
   4  12   5        4.90       12.70     67.43 o 
   5  12   5       56.61       16.64     74.87 o 
  -8  13   5      241.57      193.83     60.71 o 
  -7  13   5        7.07       30.01     43.43 o 
  -6  13   5      448.55      433.61     65.98 o 
  -5  13   5      652.35      646.12     68.87 o 
  -4  13   5       44.67      106.62     29.43 o 
  -3  13   5     1130.94     1139.75     52.96 o 
  -2  13   5       37.16       37.28     17.75 o 
  -1  13   5     1288.08     1249.36     76.72 o 
   0  13   5     2624.30     2486.61    117.20 o 
   1  13   5        7.99       19.14     29.00 o 
   2  13   5      743.66      671.76    102.71 o 
   3  13   5      140.34      106.83     88.88 o 
   4  13   5      361.73      333.64    127.85 o 
   5  13   5      557.83      454.92    147.11 o 
  -8  14   5       22.07       32.76     49.12 o 
  -7  14   5     1738.74     1854.29    118.47 o 
  -6  14   5       95.79      152.62     48.11 o 
  -5  14   5      446.09      475.66     62.21 o 
  -4  14   5     3952.68     3959.14    108.89 o 
  -3  14   5       71.49       66.46     23.46 o 
  -2  14   5     2894.59     2877.45     91.61 o 
  -1  14   5      815.64      856.46     51.75 o 
   0  14   5     4155.74     4133.85    184.67 o 
   1  14   5     3132.93     3132.53    126.92 o 
   2  14   5       90.13       68.51     53.00 o 
   3  14   5     2762.40     2289.91    249.13 o 
   4  14   5     1309.38     1193.12    202.28 o 
   5  14   5      175.65      124.35    101.14 o 
  -8  15   5      607.80      602.99     98.91 o 
  -7  15   5      200.10      201.78     56.66 o 
  -6  15   5     1146.82     1155.59     93.29 o 
  -5  15   5      600.04      733.76     72.76 o 
  -4  15   5      240.30      241.09     39.82 o 
  -3  15   5     4400.93     4283.90     96.68 o 
  -2  15   5       57.03       69.21     25.90 o 
  -1  15   5     3457.94     3527.31     88.51 o 
   0  15   5     1339.95     1526.45    111.94 o 
   1  15   5      183.14      205.22     47.81 o 
   2  15   5     3169.12     3058.13    227.90 o 
   3  15   5      750.37      686.97    163.75 o 
   4  15   5     1127.42     1063.96    197.03 o 
   5  15   5     1076.73     1204.07    214.54 o 
  -8  16   5        4.56       63.72     72.51 o 
  -7  16   5      512.25      550.82     79.51 o 
  -6  16   5      423.58      414.93     65.67 o 
  -5  16   5      511.00      550.00     66.89 o 
  -4  16   5      504.18      586.86     62.11 o 
  -3  16   5        7.38       40.22     22.49 o 
  -2  16   5      758.42      767.07     53.02 o 
  -1  16   5       10.75       46.29     18.99 o 
   0  16   5        1.91       17.56     35.66 o 
   1  16   5     1608.78     1589.49     94.33 o 
   2  16   5        7.16       72.01     53.73 o 
   3  16   5     1334.73     1327.10    211.92 o 
   4  16   5      900.28      651.07    168.13 o 
   5  16   5       55.63       17.51     77.06 o 
  -8  17   5       54.45      103.12     75.51 o 
  -7  17   5       53.82       86.76     49.14 o 
  -6  17   5      109.70       95.37     45.60 o 
  -5  17   5        0.64       17.53     35.48 o 
  -4  17   5      824.70      781.25     68.89 o 
  -3  17   5      615.29      660.86     41.69 o 
  -2  17   5       88.33       98.65     29.41 o 
  -1  17   5      524.78      493.24     42.67 o 
   0  17   5     1351.51     1237.81     61.41 o 
   1  17   5      445.97      493.69     73.47 o 
   2  17   5      418.87      409.02     91.42 o 
   3  17   5       21.82      113.84     88.44 o 
   4  17   5      179.82      218.05    114.28 o 
   5  17   5      106.02       59.11     83.19 o 
   6  17   5        0.00      104.64    105.52 o 
  -8  18   5        8.76       79.66     71.47 o 
  -7  18   5      129.94       85.73     50.43 o 
  -6  18   5        1.99       30.32     40.62 o 
  -5  18   5        2.69       -0.33     33.05 o 
  -4  18   5       92.38       51.79     32.99 o 
  -3  18   5      149.30      105.49     28.00 o 
  -2  18   5      399.66      398.08     44.91 o 
  -1  18   5      518.96      494.90     53.85 o 
   0  18   5       31.12       34.38     26.01 o 
   1  18   5      202.72      163.35     52.22 o 
   2  18   5       11.39       36.01     45.01 o 
   3  18   5      336.46      274.09    121.28 o 
   4  18   5      121.33       45.54     81.00 o 
   5  18   5       60.84       91.95     95.89 o 
   6  18   5       82.65       95.45    103.33 o 
  -7  19   5        3.86       28.07     45.08 o 
  -6  19   5      862.72      832.32     84.67 o 
  -5  19   5      249.80      266.94     54.45 o 
  -4  19   5      139.53      172.85     44.09 o 
  -3  19   5     1749.97     1921.95     72.50 o 
  -2  19   5      230.55      265.59     28.28 o 
  -1  19   5       29.58       65.51     24.86 o 
   0  19   5     1788.63     1782.43     79.04 o 
   1  19   5       64.27       66.29     26.51 o 
   2  19   5     1253.54     1120.03    132.88 o 
   3  19   5      239.41      339.33    130.04 o 
   4  19   5      546.16      498.70    156.75 o 
   5  19   5      338.18      406.76    152.37 o 
   6  19   5        1.99      118.66    106.83 o 
  -7  20   5      716.95      700.61     86.73 o 
  -6  20   5      725.39      802.92     84.69 o 
  -5  20   5     1560.02     1739.70    104.21 o 
  -4  20   5     1626.73     1752.18     95.03 o 
  -3  20   5        1.47       46.93     26.28 o 
  -2  20   5     2180.42     2262.40     70.61 o 
  -1  20   5     2366.14     2373.50     82.36 o 
   0  20   5      189.60      201.14     37.68 o 
   1  20   5     2272.80     2283.35    253.51 o 
   2  20   5       32.69      100.27     79.69 o 
   3  20   5     1257.92     1114.31    204.03 o 
   4  20   5      503.08      538.55    161.56 o 
   5  20   5        7.02       79.25     88.88 o 
   6  20   5      594.51      369.98    158.50 o 
  -7  21   5      278.24      265.90     63.65 o 
  -6  21   5      752.42      789.17     85.01 o 
  -5  21   5     1786.52     1759.09    103.73 o 
  -4  21   5     1029.75     1039.92     79.99 o 
  -3  21   5     2370.67     2573.03    131.38 o 
  -2  21   5      448.60      478.69     55.48 o 
  -1  21   5      981.42     1007.27     64.60 o 
   0  21   5     2037.49     2037.78     88.83 o 
   1  21   5      519.83      478.56    148.87 o 
   2  21   5     2532.01     2147.61    251.32 o 
   3  21   5      198.37      239.06    109.90 o 
   4  21   5      292.08      353.78    140.11 o 
   5  21   5     1074.45      834.09    200.97 o 
   6  21   5        7.74       34.15     89.76 o 
  -7  22   5      382.08      374.13     71.59 o 
  -6  22   5      184.51      199.39     55.55 o 
  -5  22   5        9.45       58.63     41.18 o 
  -4  22   5      793.37      902.08     76.32 o 
  -3  22   5      381.98      426.58     47.46 o 
  -2  22   5      115.44      158.23     41.20 o 
  -1  22   5      514.04      523.67     53.95 o 
   0  22   5      442.65      486.30     46.90 o 
   1  22   5     1516.08     1637.06    100.48 o 
   2  22   5        0.84       62.61     79.25 o 
   3  22   5      863.07      720.69    180.39 o 
   4  22   5      734.29      633.56    178.64 o 
   5  22   5        6.09      105.08     90.20 o 
   6  22   5      163.38      177.76    124.35 o 
  -7  23   5       13.20       22.62     61.81 o 
  -6  23   5       90.90       71.25     45.59 o 
  -5  23   5        5.47       -9.63     35.10 o 
  -4  23   5      287.79      315.96     54.87 o 
  -3  23   5       77.31       45.74     29.72 o 
  -2  23   5      283.66      259.06     60.84 o 
  -1  23   5      157.69      100.67     34.21 o 
   0  23   5      203.06      195.39     37.63 o 
   1  23   5       90.69      154.53     44.62 o 
   2  23   5       90.58       68.30     81.44 o 
   3  23   5        3.89       23.64     69.18 o 
   4  23   5      254.45      186.08    114.71 o 
   5  23   5       20.14       -6.13     70.49 o 
   6  23   5       29.65       67.87    105.96 o 
  -7  24   5       77.17       57.44     62.03 o 
  -6  24   5       29.49      -17.29     39.24 o 
  -5  24   5      152.73      161.60     49.18 o 
  -4  24   5      251.82      244.69     50.47 o 
  -3  24   5      435.28      435.06     59.26 o 
  -2  24   5      561.81      519.25    105.37 o 
  -1  24   5      607.09      471.87     54.85 o 
   0  24   5       12.27       52.47     29.84 o 
   1  24   5      242.96      243.11     42.18 o 
   2  24   5       42.51       92.24     40.71 o 
   3  24   5       74.39       76.18     91.07 o 
   4  24   5      162.85      139.67     98.51 o 
   5  24   5        2.13       79.25     91.95 o 
  -7  25   5       70.67      101.39     70.59 o 
  -6  25   5      339.24      421.09     71.29 o 
  -5  25   5      654.45      647.19     76.71 o 
  -4  25   5     1077.07      934.55     80.24 o 
  -3  25   5      166.37      160.35     45.37 o 
  -2  25   5      208.29      231.62     39.99 o 
  -1  25   5      410.02      581.38     76.20 o 
   0  25   5     2057.75     2224.53     94.54 o 
   1  25   5      154.98      173.14     41.13 o 
   2  25   5     1797.44     1757.53    136.17 o 
   3  25   5       86.09      119.75     46.36 o 
   4  25   5      152.23      221.55    123.03 o 
   5  25   5      532.55      508.33    178.64 o 
  -7  26   5      466.90      494.47    105.77 o 
  -6  26   5      407.96      336.80     66.18 o 
  -5  26   5      880.91      929.28     87.16 o 
  -4  26   5     1682.67     1753.36    100.55 o 
  -3  26   5        3.86       29.22     36.60 o 
  -2  26   5     3647.04     3942.10    118.89 o 
  -1  26   5     1285.06     1376.98    148.40 o 
   0  26   5      161.38      214.20     54.92 o 
   1  26   5     1584.51     1634.62    163.97 o 
   2  26   5        0.14       48.86     41.29 o 
   3  26   5     1025.95     1223.18    121.50 o 
   4  26   5      578.47      598.34     79.53 o 
   5  26   5       82.02       78.75     50.73 o 
  -7  27   5        8.23       26.96     65.95 o 
  -6  27   5      370.08      461.59     76.03 o 
  -5  27   5      736.06      664.84     78.43 o 
  -4  27   5        8.07       20.38     35.04 o 
  -3  27   5     5482.68     5642.14    292.48 o 
  -2  27   5      358.94      460.08     53.51 o 
  -1  27   5      406.77      457.10     74.06 o 
   0  27   5      692.87      722.04     96.25 o 
   1  27   5      174.80      188.74     59.13 o 
   2  27   5      771.58      848.12     95.24 o 
   3  27   5      364.48      401.16     73.26 o 
   4  27   5      443.68      395.36     72.04 o 
   5  27   5      319.46      344.70     71.86 o 
  -7  28   5      289.97      211.95     86.85 o 
  -6  28   5       34.55       56.91     47.74 o 
  -5  28   5       37.91       44.01     41.04 o 
  -4  28   5      279.62      286.17     57.60 o 
  -3  28   5      158.62      203.82     50.61 o 
  -2  28   5     2015.88     2018.17     94.96 o 
  -1  28   5      289.32      297.55     65.18 o 
   0  28   5       22.93       52.29     48.94 o 
   1  28   5      529.57      489.10     82.71 o 
   2  28   5       34.00       64.52     47.06 o 
   3  28   5      423.27      404.02     78.37 o 
   4  28   5      138.42      152.55     60.01 o 
   5  28   5      105.65       66.92     53.37 o 
  -6  29   5        3.17      -19.58     42.59 o 
  -5  29   5       20.29        7.48     39.16 o 
  -4  29   5      171.34      138.64     46.01 o 
  -3  29   5      331.60      188.23     51.43 o 
  -2  29   5       93.01      138.98     41.80 o 
  -1  29   5       73.41       98.65     50.64 o 
   0  29   5       18.63       19.50     43.84 o 
   1  29   5       12.53       42.02     47.72 o 
   2  29   5       46.84       10.35     44.71 o 
   3  29   5        1.38       39.96     46.55 o 
   4  29   5        1.42       18.01     47.00 o 
   5  29   5        2.25       -1.00     43.88 o 
  -6  30   5        1.00        1.76     50.39 o 
  -5  30   5      228.12      219.66     58.32 o 
  -4  30   5        3.24       12.64     35.65 o 
  -3  30   5       10.96        7.22     36.06 o 
  -2  30   5     1287.20     1335.15     86.40 o 
  -1  30   5       83.14       99.50     51.17 o 
   0  30   5       17.42       31.59     45.82 o 
   1  30   5      462.33      501.69     89.29 o 
   2  30   5       67.75       53.40     48.87 o 
   3  30   5      342.71      324.73     74.07 o 
   4  30   5       92.18      142.78     61.84 o 
   5  30   5       64.13       71.92     58.31 o 
  -6  31   5      178.33      220.32     79.42 o 
  -5  31   5       65.00       94.50     47.39 o 
  -4  31   5      113.23      129.10     47.97 o 
  -3  31   5      684.97      742.28     79.82 o 
  -2  31   5       69.51      106.91     41.50 o 
  -1  31   5     1151.40     1120.80    109.18 o 
   0  31   5      340.56      254.57     79.69 o 
   1  31   5       62.90       46.48     65.24 o 
   2  31   5     1487.99     1441.15    129.90 o 
   3  31   5      336.96      418.80     85.28 o 
   4  31   5      312.58      264.20     74.92 o 
   5  31   5      280.52      270.78     84.28 o 
  -6  32   5      119.11       65.22     65.88 o 
  -5  32   5       89.07      102.90     48.74 o 
  -4  32   5     1857.40     1875.88    110.95 o 
  -3  32   5       72.34       92.62     44.80 o 
  -2  32   5     1872.52     2063.93    105.37 o 
  -1  32   5      883.30      841.89     99.93 o 
   0  32   5     1480.69     1493.42    138.48 o 
   1  32   5      911.02     1024.68    121.72 o 
   2  32   5        2.98       43.91     51.01 o 
   3  32   5      988.85      890.57    113.19 o 
   4  32   5      589.21      580.46    100.43 o 
  -6  33   5      167.89      185.91     82.03 o 
  -5  33   5      818.30      768.93     87.90 o 
  -4  33   5      203.26      142.56     55.36 o 
  -3  33   5     1359.85     1499.53    105.85 o 
  -2  33   5       59.38      109.42     42.83 o 
  -1  33   5     1291.05     1274.76    118.28 o 
   0  33   5     2145.31     2171.38    166.98 o 
   1  33   5      297.63      381.95     97.64 o 
   2  33   5      720.18      803.71    215.42 o 
   3  33   5      120.03      130.08     64.27 o 
   4  33   5       73.71       90.32     59.45 o 
  -6  34   5      143.66      106.06     71.48 o 
  -5  34   5      338.87      426.47     74.42 o 
  -4  34   5      180.79      159.99     56.65 o 
  -3  34   5       67.74      118.42     49.47 o 
  -2  34   5       26.59       53.92     40.25 o 
  -1  34   5      616.86      636.00     92.30 o 
   0  34   5       95.60      120.06     63.36 o 
   1  34   5      524.40      465.51     96.81 o 
   2  34   5       18.90        0.93     48.73 o 
   3  34   5       81.81      128.32     64.96 o 
   4  34   5       23.89       42.34     58.96 o 
  -5  35   5        2.77       43.89     46.37 o 
  -4  35   5        1.12       -6.51     43.11 o 
  -3  35   5       75.54       31.56     43.78 o 
  -2  35   5      189.72      136.19     49.69 o 
  -1  35   5      151.73      174.90     45.75 o 
   0  35   5      578.49      504.76    102.16 o 
   1  35   5       24.01       22.65     48.87 o 
   2  35   5        1.34      -10.81     49.64 o 
   3  35   5        0.31       19.13     49.70 o 
   4  35   5        3.04        7.80     51.64 o 
  -5  36   5      263.28      234.38     62.82 o 
  -4  36   5      156.32      163.89     59.19 o 
  -3  36   5       15.47       17.62     41.07 o 
  -2  36   5      739.59      780.95     80.85 o 
  -1  36   5      774.80      729.45     76.06 o 
   0  36   5      164.24      162.66     72.86 o 
   1  36   5      154.96      109.94     64.60 o 
   2  36   5        5.32       16.97     50.18 o 
   3  36   5      363.59      316.95     85.82 o 
   4  36   5       51.03       38.33     56.92 o 
  -5  37   5      201.41      257.77     71.85 o 
  -4  37   5      203.54      173.90     63.08 o 
  -3  37   5     1089.43     1157.68    102.50 o 
  -2  37   5      180.88      162.80     51.91 o 
  -1  37   5      199.62      204.51     52.21 o 
   0  37   5      955.51      898.54    129.26 o 
   1  37   5      185.23      226.93     81.66 o 
   2  37   5      507.37      488.13    102.44 o 
   3  37   5       79.43      122.32     66.05 o 
  -5  38   5      164.28      222.74     79.74 o 
  -4  38   5      565.99      508.26     84.50 o 
  -3  38   5       28.03       36.97     47.23 o 
  -2  38   5     1624.16     1703.06    110.26 o 
  -1  38   5      213.19      180.99     51.68 o 
   0  38   5      216.63      251.89     81.87 o 
   1  38   5     1463.48     1315.36    149.39 o 
   2  38   5       29.57       18.43     57.12 o 
   3  38   5      290.71      297.61     91.20 o 
  -5  39   5      459.58      608.05    109.08 o 
  -4  39   5       28.66       54.81     49.02 o 
  -3  39   5      575.43      650.95     86.72 o 
  -2  39   5       47.55      147.59     52.43 o 
  -1  39   5     1126.57     1070.30     94.28 o 
   0  39   5      729.79      611.22    116.98 o 
   1  39   5       40.90       78.94     65.43 o 
   2  39   5      926.98      937.06    134.88 o 
   3  39   5       10.17       29.93     58.84 o 
  -4  40   5      129.84      165.49     62.86 o 
  -3  40   5        2.83       14.75     45.84 o 
  -2  40   5       70.94      100.09     49.31 o 
  -1  40   5      274.97      272.97     62.07 o 
   0  40   5       41.45       19.25     61.46 o 
   1  40   5      272.29      232.42     88.89 o 
   2  40   5       45.64       28.75     62.84 o 
   3  40   5       84.36       68.51     65.20 o 
  -4  41   5        1.98       18.36     50.61 o 
  -3  41   5       38.38       14.20     45.59 o 
  -2  41   5       41.22       63.91     47.21 o 
  -1  41   5       93.10       47.16     47.06 o 
   0  41   5       15.40       18.15     36.60 o 
   1  41   5       43.32        1.92     60.65 o 
   2  41   5       63.51       13.92     60.06 o 
  -4  42   5      300.26      256.35     70.60 o 
  -3  42   5        1.61       42.21     48.19 o 
  -2  42   5      155.33      115.63     56.43 o 
  -1  42   5      195.04      160.58     57.36 o 
   0  42   5       57.07       70.91     43.30 o 
   1  42   5      409.95      397.14    107.47 o 
   2  42   5        0.12        6.74     57.75 o 
  -3  43   5      781.42      764.11     94.46 o 
  -2  43   5       96.42       64.47     53.59 o 
  -1  43   5      544.27      424.85     76.90 o 
   0  43   5      412.50      535.87     72.19 o 
   1  43   5       31.85       13.53     61.42 o 
   2  43   5      640.27      463.03    123.03 o 
  -3  44   5       16.99       33.49     51.68 o 
  -2  44   5      590.42      461.33     84.65 o 
  -1  44   5      155.19      156.10     58.76 o 
   0  44   5      269.75      266.38     62.02 o 
   1  44   5      348.75      362.85    106.36 o 
  -2  45   5       50.55       42.41     52.31 o 
  -1  45   5      330.40      294.58     71.68 o 
   0  45   5      416.63      451.46     74.35 o 
   1  45   5       20.53       25.55     67.32 o 
  -1  46   5       29.46       16.93     50.06 o 
   0  46   5        2.35      -12.70     43.65 o 
  -7   0   6      664.00      773.61    116.69 o 
  -6   0   6       41.53      214.72     66.85 o 
  -5   0   6     1354.67     1399.15    115.23 o 
  -4   0   6       36.91       34.86     29.63 o 
  -3   0   6     1707.31     1788.09    179.56 o 
  -2   0   6     1265.74     1309.23    154.96 o 
  -1   0   6      283.64      277.35     84.64 o 
   0   0   6     3453.93     3181.46    204.85 o 
   1   0   6      287.56      171.69     70.41 o 
   2   0   6     4005.22     3095.54    282.41 o 
   3   0   6        3.07       24.52     81.44 o 
  -7   1   6      510.08      556.94     72.61 o 
  -6   1   6     1335.01     1439.10     92.82 o 
  -5   1   6      144.36      180.14     40.81 o 
  -4   1   6     1143.51     1219.07     71.75 o 
  -3   1   6      546.83      574.91     80.61 o 
  -2   1   6     1378.55     1369.05    109.86 o 
  -1   1   6     2450.80     2288.99    143.65 o 
   0   1   6        4.06       38.55     35.07 o 
   1   1   6     1353.14     1280.77    100.70 o 
   2   1   6      269.31      273.94     66.60 o 
   3   1   6      720.90      740.83    165.50 o 
  -7   2   6      166.69      129.85     50.27 o 
  -6   2   6       36.35       62.99     37.15 o 
  -5   2   6      422.49      466.67     54.98 o 
  -4   2   6       11.02        0.91     23.20 o 
  -3   2   6      614.43      595.00     83.10 o 
  -2   2   6      436.50      406.15     70.48 o 
  -1   2   6      162.01      200.82     53.52 o 
   0   2   6      507.54      468.44     72.66 o 
   1   2   6      112.47      135.41     46.30 o 
   2   2   6      119.34       80.14     47.95 o 
   3   2   6     1187.21     1053.45    189.59 o 
  -7   3   6        0.03       30.33     42.62 o 
  -6   3   6       14.16       51.14     36.47 o 
  -5   3   6       90.38       40.34     31.62 o 
  -4   3   6      246.20      174.75     34.08 o 
  -3   3   6      254.31      165.48     51.28 o 
  -2   3   6      154.26       98.22     45.26 o 
  -1   3   6        4.77       18.09     34.18 o 
   0   3   6        2.12       20.03     34.05 o 
   1   3   6       28.61        8.33     39.50 o 
   2   3   6      109.24       79.84     49.47 o 
   3   3   6      351.77      256.58    115.15 o 
  -7   4   6      196.65      185.10     55.80 o 
  -6   4   6        2.35       16.55     33.63 o 
  -5   4   6      681.49      673.77     63.88 o 
  -4   4   6      149.30      152.35     32.35 o 
  -3   4   6      684.81      647.73     85.22 o 
  -2   4   6       88.83      140.32     48.90 o 
  -1   4   6      110.99      128.22     46.56 o 
   0   4   6      834.90      817.13     87.88 o 
   1   4   6      432.90      333.48     74.96 o 
   2   4   6       24.24       40.15     44.22 o 
   3   4   6       68.96       95.01     85.38 o 
  -7   5   6      282.38      240.61     60.95 o 
  -6   5   6      921.19      956.46     80.91 o 
  -5   5   6       79.52      123.71     37.23 o 
  -4   5   6     1028.64     1080.66     60.71 o 
  -3   5   6      309.09      322.80     65.86 o 
  -2   5   6     1875.44     1808.16    121.85 o 
  -1   5   6     2081.18     2029.57    120.40 o 
   0   5   6       71.34      115.86     45.78 o 
   1   5   6     2377.54     1917.34    129.40 o 
   2   5   6       98.56       95.23     50.01 o 
   3   5   6      110.04      152.81    100.27 o 
  -7   6   6      565.75      552.34     77.40 o 
  -6   6   6      143.07      159.99     44.57 o 
  -5   6   6     1046.90     1124.95     77.33 o 
  -4   6   6       83.43       85.34     28.41 o 
  -3   6   6     1188.88     1286.99    110.44 o 
  -2   6   6     1901.64     1942.39    123.37 o 
  -1   6   6     1226.81     1164.40    101.05 o 
   0   6   6     4176.30     3896.45    159.32 o 
   1   6   6        0.43        9.09     37.92 o 
   2   6   6      947.58      885.29     99.64 o 
   3   6   6     1401.88     1294.26    210.60 o 
  -7   7   6      200.18      229.25     58.77 o 
  -6   7   6      442.16      409.61     60.48 o 
  -5   7   6       14.63       22.31     29.67 o 
  -4   7   6      533.32      576.34     48.97 o 
  -3   7   6      698.86      719.54     89.05 o 
  -2   7   6     1005.15     1054.38    100.27 o 
  -1   7   6     1759.77     1685.75    117.02 o 
   0   7   6      507.01      631.52     90.91 o 
   1   7   6      105.74       75.24     46.13 o 
   2   7   6      943.61      762.35    120.41 o 
   3   7   6      386.32      405.44    141.42 o 
   4   7   6     1365.70     1254.42    215.86 o 
  -7   8   6       24.51       28.94     42.83 o 
  -6   8   6       56.49       29.10     37.21 o 
  -5   8   6      236.36      224.57     44.75 o 
  -4   8   6      123.93      106.57     30.44 o 
  -3   8   6      125.91      195.98     57.22 o 
  -2   8   6      118.00      199.89     52.24 o 
  -1   8   6      479.89      444.56     71.83 o 
   0   8   6        7.06       28.28     41.96 o 
   1   8   6      373.51      305.73     69.28 o 
   2   8   6      347.40      380.05    137.48 o 
   3   8   6      511.97      498.26    151.06 o 
   4   8   6       57.20       78.81     95.45 o 
  -7   9   6        0.12       13.77     41.07 o 
  -6   9   6      212.10      182.79     50.74 o 
  -5   9   6       55.11       50.35     32.08 o 
  -4   9   6       65.41       53.18     28.42 o 
  -3   9   6       43.96       68.03     43.74 o 
  -2   9   6        8.76       25.99     35.49 o 
  -1   9   6        3.69       12.76     35.17 o 
   0   9   6      157.31      111.75     51.82 o 
   1   9   6       26.85       13.85     38.48 o 
   2   9   6      124.31      116.47     95.89 o 
   3   9   6       71.53      124.78     97.64 o 
   4   9   6      173.96      120.84    106.40 o 
  -7  10   6      104.88       52.51     47.59 o 
  -6  10   6      207.77      162.64     50.07 o 
  -5  10   6      425.07      467.22     56.61 o 
  -4  10   6       42.92       48.24     27.61 o 
  -3  10   6     1265.39     1428.49    117.26 o 
  -2  10   6      614.90      652.76     83.62 o 
  -1  10   6      241.06      168.12     50.62 o 
   0  10   6       28.45       43.11     42.08 o 
   1  10   6       16.07       -2.29     38.13 o 
   2  10   6      282.06      177.33    108.58 o 
   3  10   6      352.74      413.76    146.68 o 
   4  10   6        7.22      -14.01     73.12 o 
  -7  11   6      477.74      498.06     77.32 o 
  -6  11   6      448.11      505.40     70.56 o 
  -5  11   6       13.98        8.69     30.64 o 
  -4  11   6     1130.54     1198.87     68.11 o 
  -3  11   6      431.35      511.96     52.02 o 
  -2  11   6     1023.04      953.70     96.71 o 
  -1  11   6     1707.31     1680.37    117.65 o 
   0  11   6       53.28       43.78     41.55 o 
   1  11   6      694.49      781.59     96.26 o 
   2  11   6      414.13      338.45    135.29 o 
   3  11   6      368.84      274.53    124.35 o 
   4  11   6      434.75      403.69    149.74 o 
  -7  12   6      112.45      152.29     53.62 o 
  -6  12   6      110.12      104.41     45.20 o 
  -5  12   6     1118.54     1211.63     80.20 o 
  -4  12   6       25.63       43.90     27.72 o 
  -3  12   6     1396.78     1411.55     81.26 o 
  -2  12   6     2061.91     2151.41    158.01 o 
  -1  12   6      491.30      544.36     88.81 o 
   0  12   6     2339.13     2366.81    256.72 o 
   1  12   6      215.68      226.99     62.28 o 
   2  12   6     1435.01     1164.66    211.04 o 
   3  12   6      668.65      623.92    172.07 o 
   4  12   6      233.60      105.96    106.83 o 
  -7  13   6       27.34       14.34     43.65 o 
  -6  13   6      332.37      344.65     64.39 o 
  -5  13   6        6.52       33.78     34.25 o 
  -4  13   6      649.19      669.25     54.09 o 
  -3  13   6      216.51      236.69     43.83 o 
  -2  13   6      531.60      563.47     80.58 o 
  -1  13   6      235.62      330.25     74.59 o 
   0  13   6        2.54       23.19     39.83 o 
   1  13   6     2324.87     2186.03    138.62 o 
   2  13   6      358.61      419.45    148.43 o 
   3  13   6      110.91       70.05     89.32 o 
   4  13   6      434.69      397.12    149.74 o 
  -7  14   6       23.85       25.82     46.41 o 
  -6  14   6       52.30       70.96     41.91 o 
  -5  14   6      143.34      129.61     42.02 o 
  -4  14   6        2.09        5.42     26.18 o 
  -3  14   6        1.64       14.77     27.63 o 
  -2  14   6        5.89       24.42     35.48 o 
  -1  14   6      136.59       99.60     50.78 o 
   0  14   6      145.17      160.68     58.10 o 
   1  14   6       13.04       26.01     42.08 o 
   2  14   6      107.45       65.68     81.44 o 
   3  14   6      103.67       75.75     87.57 o 
   4  14   6        8.15       33.71     88.44 o 
  -7  15   6       24.91      -11.56     41.62 o 
  -6  15   6       23.45       -3.87     37.09 o 
  -5  15   6        5.46       20.77     35.78 o 
  -4  15   6      114.75      115.70     32.72 o 
  -3  15   6       53.39       32.06     32.47 o 
  -2  15   6      887.96     1019.55    102.31 o 
  -1  15   6        7.19      -13.70     37.05 o 
   0  15   6      107.40       42.84     42.42 o 
   1  15   6       15.99      -20.43     45.24 o 
   2  15   6        6.03       -6.57     67.87 o 
   3  15   6       17.11       -8.76     70.49 o 
   4  15   6       64.15       69.62     90.63 o 
   5  15   6        0.09       49.04     92.38 o 
  -7  16   6       81.74       58.40     48.89 o 
  -6  16   6      168.84      187.97     52.74 o 
  -5  16   6      621.39      523.61     65.38 o 
  -4  16   6      100.25      104.97     34.57 o 
  -3  16   6      996.06      960.72     74.71 o 
  -2  16   6      308.35      284.74     63.40 o 
  -1  16   6        0.72       30.04     42.79 o 
   0  16   6      301.27      343.37     75.50 o 
   1  16   6        2.31      -37.65     55.17 o 
   2  16   6      686.97      512.71    161.13 o 
   3  16   6      355.18      417.26    155.43 o 
   4  16   6      133.43       97.64    105.08 o 
   5  16   6      430.98      184.33    129.60 o 
  -7  17   6      311.85      269.97     66.20 o 
  -6  17   6      829.72      954.57    101.62 o 
  -5  17   6      126.46      213.65     50.77 o 
  -4  17   6     1298.16     1403.27     76.92 o 
  -3  17   6      357.31      396.44     56.99 o 
  -2  17   6      217.57      257.11     59.98 o 
  -1  17   6     2259.14     2198.74    145.38 o 
   0  17   6       12.80       13.14     40.44 o 
   1  17   6     2001.37     2012.76    271.02 o 
   2  17   6      481.37      421.20    152.37 o 
   3  17   6      380.15      297.29    130.91 o 
   4  17   6      577.32      433.46    161.56 o 
   5  17   6        2.93       85.82    108.58 o 
  -7  18   6      112.89       63.64     49.15 o 
  -6  18   6      351.75      400.10     67.56 o 
  -5  18   6     1245.20     1398.79     93.66 o 
  -4  18   6       69.07       72.16     32.71 o 
  -3  18   6      967.56      947.85     77.42 o 
  -2  18   6     1943.24     1585.28    171.05 o 
  -1  18   6       31.74       31.79     44.64 o 
   0  18   6     1231.19     1215.30    119.43 o 
   1  18   6       60.22      174.26    105.08 o 
   2  18   6     1128.56     1196.18    223.74 o 
   3  18   6      372.03      338.45    140.99 o 
   4  18   6       82.58       80.13     93.70 o 
   5  18   6      477.84      342.39    148.87 o 
  -6  19   6      372.25      425.20     69.62 o 
  -5  19   6       80.34       81.47     40.17 o 
  -4  19   6      668.75      719.90     62.55 o 
  -3  19   6      392.66      409.47     64.27 o 
  -2  19   6      311.70      356.36     50.57 o 
  -1  19   6      513.00      523.53     89.96 o 
   0  19   6        3.87       13.20     43.30 o 
   1  19   6     1026.76      944.43    203.60 o 
   2  19   6      274.66      235.12    122.60 o 
   3  19   6      134.96       50.79     89.76 o 
   4  19   6      263.04      135.29    110.77 o 
   5  19   6        7.74       11.82     94.57 o 
  -6  20   6       12.26       22.56     41.64 o 
  -5  20   6       45.33       32.03     37.67 o 
  -4  20   6       13.05        5.42     29.43 o 
  -3  20   6       21.43       35.30     37.16 o 
  -2  20   6      153.72      133.12     40.43 o 
  -1  20   6        1.27      -16.69     37.69 o 
   0  20   6        2.22       12.25     40.57 o 
   1  20   6       14.96      106.40     95.01 o 
   2  20   6        2.58       18.39     71.81 o 
   3  20   6        5.48       -5.69     75.75 o 
   4  20   6       10.01       13.57     81.44 o 
   5  20   6       40.67       17.08     99.83 o 
  -6  21   6        9.42      -24.12     37.94 o 
  -5  21   6        0.42      -12.41     36.16 o 
  -4  21   6      339.68      274.18     47.86 o 
  -3  21   6       29.36       52.52     39.97 o 
  -2  21   6      230.29      194.20     50.26 o 
  -1  21   6      601.82      571.31     93.35 o 
   0  21   6       10.00        6.21     43.71 o 
   1  21   6      192.26      332.76    139.67 o 
   2  21   6      107.38      131.35    102.46 o 
   3  21   6      101.72      232.06    132.23 o 
   4  21   6       65.75       76.18    101.14 o 
  -6  22   6       80.46       87.56     46.48 o 
  -5  22   6      467.87      464.84     66.19 o 
  -4  22   6        2.48       51.70     33.77 o 
  -3  22   6      206.31      192.54     54.94 o 
  -2  22   6      341.85      333.48     61.45 o 
  -1  22   6      239.15      319.55     78.17 o 
   0  22   6     1122.39     1379.59    125.97 o 
   1  22   6      196.55      191.34    120.41 o 
   2  22   6      559.57      641.88    186.52 o 
   3  22   6      345.71      362.10    152.81 o 
   4  22   6        6.20      -45.97     72.24 o 
  -6  23   6      389.16      393.77     70.00 o 
  -5  23   6      160.78      136.07     47.24 o 
  -4  23   6     1159.48     1287.17     91.72 o 
  -3  23   6      697.32      705.37     81.52 o 
  -2  23   6      264.01      256.77     65.17 o 
  -1  23   6      901.50     1015.40    146.79 o 
   0  23   6       14.41       49.04     84.50 o 
   1  23   6     2387.03     2216.36    298.17 o 
   2  23   6      399.47      459.73    162.88 o 
   3  23   6      337.39      364.28    159.81 o 
   4  23   6      634.01      472.87    173.82 o 
  -6  24   6      186.58      171.53     60.28 o 
  -5  24   6      962.85      990.22     87.46 o 
  -4  24   6      116.95      196.51     45.36 o 
  -3  24   6      807.44      871.65    101.37 o 
  -2  24   6      837.61      816.38    121.83 o 
  -1  24   6      171.50      171.33     81.29 o 
   0  24   6     1305.46     1245.22    233.37 o 
   1  24   6      238.35      232.49    131.79 o 
   2  24   6      911.15      803.00    206.22 o 
   3  24   6      483.04      415.51    169.88 o 
   4  24   6       32.28       59.98     99.39 o 
  -6  25   6      155.04      183.10     57.61 o 
  -5  25   6       17.76       24.61     40.86 o 
  -4  25   6      820.38      913.51     74.95 o 
  -3  25   6      214.09      208.45     55.78 o 
  -2  25   6      150.15      177.93     55.78 o 
  -1  25   6      397.35      405.70     96.85 o 
   0  25   6       20.77       -0.88     68.74 o 
   1  25   6      327.87      345.90    151.49 o 
   2  25   6      207.75      318.31    140.11 o 
   3  25   6       66.94       69.18     99.39 o 
   4  25   6      191.90      150.18    120.41 o 
  -6  26   6        3.95       -0.27     43.69 o 
  -5  26   6       44.45       61.20     43.72 o 
  -4  26   6        7.47       40.83     36.89 o 
  -3  26   6       50.87       41.60     42.34 o 
  -2  26   6       10.26      -16.63     39.29 o 
  -1  26   6       47.26       39.82     41.27 o 
   0  26   6        6.71       52.98     86.25 o 
   1  26   6        0.54      -21.45     78.37 o 
   2  26   6        1.18       18.39     81.44 o 
   3  26   6        7.39        1.31     78.81 o 
   4  26   6        0.39      -32.84     77.94 o 
  -5  27   6        1.11      -17.17     38.73 o 
  -4  27   6      217.42      209.46     48.53 o 
  -3  27   6        2.55      -14.09     45.74 o 
  -2  27   6        0.88        4.16     40.71 o 
  -1  27   6       71.66       29.13     41.18 o 
   0  27   6       28.25       -7.88     79.69 o 
   1  27   6      514.02      293.35    133.98 o 
   2  27   6       46.71      -25.83     77.50 o 
   3  27   6       46.21        5.25     91.51 o 
   4  27   6       58.05       66.99    104.64 o 
  -5  28   6      401.34      392.12     66.02 o 
  -4  28   6        2.85       -0.49     35.10 o 
  -3  28   6      702.67      665.10     98.10 o 
  -2  28   6      320.75      299.23     69.30 o 
  -1  28   6       36.34       51.81     44.03 o 
   0  28   6     1173.99     1174.97    135.51 o 
   1  28   6       25.49       77.50     92.38 o 
   2  28   6      465.57      414.64    167.26 o 
   3  28   6      323.97      295.54    149.30 o 
  -5  29   6        0.21       15.50     41.27 o 
  -4  29   6     1089.53     1131.48     85.73 o 
  -3  29   6      145.22      187.53     66.78 o 
  -2  29   6      259.19      330.27     72.12 o 
  -1  29   6      554.79      623.86     81.43 o 
   0  29   6        0.02       25.12     40.55 o 
   1  29   6     1049.91     1022.36    230.74 o 
   2  29   6      202.78      155.43    114.71 o 
   3  29   6      203.59       88.44     98.95 o 
  -5  30   6      653.75      702.81     82.28 o 
  -4  30   6       96.19      114.16     45.05 o 
  -3  30   6      815.89      913.54    134.63 o 
  -2  30   6      328.55      440.10     82.88 o 
  -1  30   6      279.80      325.23     93.48 o 
   0  30   6      865.61     1009.97    100.69 o 
   1  30   6      110.01      113.40    110.77 o 
   2  30   6      536.96      454.04    173.39 o 
   3  30   6      373.10      311.74    151.49 o 
  -5  31   6        1.18       -8.39     40.26 o 
  -4  31   6      345.32      420.69     62.64 o 
  -3  31   6      239.09      238.72     75.35 o 
  -2  31   6      252.01      294.97     75.77 o 
  -1  31   6       62.46       93.06     56.86 o 
   0  31   6        6.67       16.32     46.48 o 
   1  31   6      204.34      265.77    140.55 o 
   2  31   6       27.82       54.73    102.46 o 
   3  31   6       37.78       14.45     92.82 o 
  -5  32   6        1.17      -11.91     40.55 o 
  -4  32   6        0.03       30.51     39.51 o 
  -3  32   6        0.03       26.79     52.81 o 
  -2  32   6       28.41       17.44     47.74 o 
  -1  32   6       28.92       53.52     53.41 o 
   0  32   6       20.26       24.13     48.12 o 
   1  32   6        1.66       23.04     43.70 o 
   2  32   6        0.09      -10.95     82.75 o 
   3  32   6        0.01       29.34     96.76 o 
  -4  33   6      153.43       98.83     45.77 o 
  -3  33   6      102.17       90.82     61.42 o 
  -2  33   6       81.83      102.34     58.98 o 
  -1  33   6       14.72       44.43     55.36 o 
   0  33   6       11.49       52.25     51.81 o 
   1  33   6      210.88      124.16     71.15 o 
   2  33   6       69.73       75.31    105.52 o 
  -4  34   6       23.16       58.10     44.07 o 
  -3  34   6      434.77      358.83     86.10 o 
  -2  34   6      213.32      268.11     83.45 o 
  -1  34   6      467.28      502.90    100.48 o 
   0  34   6      429.60      377.51     85.57 o 
   1  34   6       56.52       62.74     52.59 o 
   2  34   6      249.86      214.54    138.80 o 
  -4  35   6      722.47      868.85     85.20 o 
  -3  35   6      192.72      220.54     75.42 o 
  -2  35   6      547.66      586.37     98.55 o 
  -1  35   6      606.06      640.63    110.21 o 
   0  35   6       12.39       49.75     53.85 o 
   1  35   6      452.98      491.80    157.40 o 
   2  35   6      256.02      231.13    133.32 o 
  -3  36   6      232.38      171.45     76.17 o 
  -2  36   6      231.30      170.61     89.20 o 
  -1  36   6       84.26       82.60     67.81 o 
   0  36   6      522.72      550.36    102.22 o 
   1  36   6       22.63       14.14     53.27 o 
   2  36   6      176.21      152.02     64.83 o 
  -3  37   6        0.49        7.79     56.50 o 
  -2  37   6       36.18       18.99     62.32 o 
  -1  37   6      293.46      322.76     92.88 o 
   0  37   6       46.43       30.21     59.16 o 
   1  37   6      114.34       68.20     60.26 o 
  -3  38   6       13.39       49.86     58.83 o 
  -2  38   6       48.90       37.67     61.74 o 
  -1  38   6       69.97      130.15     75.11 o 
   0  38   6       12.23       13.75     57.26 o 
   1  38   6        0.51       12.39     57.55 o 
  -2  39   6      104.26      134.24     80.02 o 
  -1  39   6      331.61      303.88     96.02 o 
   0  39   6      190.96      139.57     87.35 o 
  -1  40   6      113.21       68.60     69.50 o 
  -6   1   7       17.15       39.49     35.98 o 
  -5   1   7      457.37      410.18     85.33 o 
  -4   1   7       11.12       12.45     41.92 o 
  -3   1   7        4.64        0.95     40.56 o 
  -2   1   7      519.12      507.34     85.61 o 
  -1   1   7        7.38        9.14     40.02 o 
   0   1   7      384.29      285.80     66.60 o 
   1   1   7       11.00       36.44     41.95 o 
   2   1   7        4.96       40.17     43.35 o 
  -6   2   7      623.81      705.74     69.82 o 
  -5   2   7       12.16       36.98     49.35 o 
  -4   2   7      536.39      532.01     90.14 o 
  -3   2   7      478.17      427.62     82.33 o 
  -2   2   7        4.76       16.86     41.06 o 
  -1   2   7      650.98      602.46     89.89 o 
   0   2   7       85.15       44.53     41.72 o 
   1   2   7      720.15      764.90     93.56 o 
   2   2   7      194.00      271.21     66.63 o 
  -6   3   7        0.94       41.63     36.44 o 
  -5   3   7      550.27      590.95     65.85 o 
  -4   3   7       40.75       67.15     50.02 o 
  -3   3   7      205.94      179.54     59.53 o 
  -2   3   7      875.61      854.75    102.60 o 
  -1   3   7        5.87        6.80     37.01 o 
   0   3   7     1298.90     1287.17    114.22 o 
   1   3   7      643.52      627.36     87.66 o 
   2   3   7      163.82      155.65     64.43 o 
  -6   4   7      246.17      229.32     49.42 o 
  -5   4   7       90.64       68.11     39.17 o 
  -4   4   7      657.08      742.84    103.44 o 
  -3   4   7      231.93      258.67     67.58 o 
  -2   4   7       50.68       46.49     45.65 o 
  -1   4   7     1110.31     1120.12    134.17 o 
   0   4   7       36.54       61.56     44.68 o 
   1   4   7      235.85      175.49     55.86 o 
   2   4   7      910.19      701.86    130.48 o 
  -6   5   7        3.53       11.53     34.37 o 
  -5   5   7       91.05      102.11     40.05 o 
  -4   5   7      155.12      208.01     65.61 o 
  -3   5   7        2.51       17.90     41.14 o 
  -2   5   7      161.90      162.84     58.08 o 
  -1   5   7       96.99       73.90     47.13 o 
   0   5   7      221.07      182.67     57.92 o 
   1   5   7       12.80       19.23     38.52 o 
   2   5   7       22.01       53.42     86.69 o 
   3   5   7      248.19      111.21    106.40 o 
  -6   6   7        6.64        1.46     33.46 o 
  -5   6   7        0.96        9.59     35.83 o 
  -4   6   7       50.58        5.85     42.77 o 
  -3   6   7        5.16       38.95     45.86 o 
  -2   6   7       33.82       18.80     39.53 o 
  -1   6   7        0.53       16.23     41.78 o 
   0   6   7        4.59       16.95     38.71 o 
   1   6   7        2.09       23.17     39.92 o 
   2   6   7       18.15       29.34     82.31 o 
   3   6   7        4.06       20.14     87.13 o 
  -6   7   7        0.00        8.17     34.91 o 
  -5   7   7      207.85      182.32     48.41 o 
  -4   7   7      296.56      141.17     59.34 o 
  -3   7   7      749.84      648.87     97.38 o 
  -2   7   7      436.29      479.12     83.99 o 
  -1   7   7      217.40      176.94     57.35 o 
   0   7   7      140.30      144.74     52.24 o 
   1   7   7      153.64      176.45     57.14 o 
   2   7   7       37.40       43.35     91.51 o 
   3   7   7       53.67       58.67    106.83 o 
  -6   8   7      431.80      504.10     63.60 o 
  -5   8   7      145.83      139.61     47.11 o 
  -4   8   7      531.76      498.33     91.46 o 
  -3   8   7      975.57     1070.52    116.91 o 
  -2   8   7       10.99       50.42     45.70 o 
  -1   8   7      494.52      543.06     86.21 o 
   0   8   7      215.50      217.91     61.55 o 
   1   8   7      406.94      437.46     87.63 o 
   2   8   7      638.02      718.50    192.65 o 
   3   8   7       67.51       78.81    100.27 o 
  -6   9   7        0.52       10.75     35.41 o 
  -5   9   7      641.52      664.02     95.47 o 
  -4   9   7      413.50      514.88     91.74 o 
  -3   9   7      139.72      193.34     63.15 o 
  -2   9   7     1245.59     1202.02    117.46 o 
  -1   9   7       16.81       24.92     40.82 o 
   0   9   7      412.49      497.33     82.24 o 
   1   9   7      582.76      669.49    103.37 o 
   2   9   7      103.22       76.62     97.20 o 
   3   9   7      943.28      594.15    186.08 o 
  -6  10   7      385.93      311.34     57.05 o 
  -5  10   7       69.35       78.43     41.40 o 
  -4  10   7      266.05      346.62     78.58 o 
  -3  10   7      506.96      456.74     83.08 o 
  -2  10   7        9.91       29.90     41.46 o 
  -1  10   7      865.71      884.89    114.70 o 
   0  10   7       24.56        1.91     40.81 o 
   1  10   7      206.26      206.06     84.48 o 
   2  10   7      391.30      266.65    134.86 o 
   3  10   7       29.92      -21.45     91.07 o 
  -6  11   7       12.65       10.64     39.14 o 
  -5  11   7       52.46       71.80     42.74 o 
  -4  11   7      107.29       82.32     53.03 o 
  -3  11   7        0.67        9.17     41.33 o 
  -2  11   7      258.33      274.57     69.55 o 
  -1  11   7        0.48        6.56     38.27 o 
   0  11   7      276.24      274.61     65.71 o 
   1  11   7       19.93       85.38     97.64 o 
   2  11   7       13.82       34.15     92.38 o 
   3  11   7       31.79       37.65     98.95 o 
  -5  12   7       19.79       12.83     38.61 o 
  -4  12   7       23.72       15.47     48.42 o 
  -3  12   7       51.83       47.56     46.51 o 
  -2  12   7      166.43      186.08     60.72 o 
  -1  12   7        1.74       21.59     43.88 o 
   0  12   7        5.67       31.61     48.55 o 
   1  12   7        1.06       65.24     89.32 o 
   2  12   7       47.15       -3.50     84.50 o 
   3  12   7       15.16        4.38     88.01 o 
  -5  13   7      324.66      317.32     61.46 o 
  -4  13   7      134.15       62.91     55.36 o 
  -3  13   7      190.71      181.35     63.70 o 
  -2  13   7      917.22      941.01    108.73 o 
  -1  13   7        7.39       84.97     48.91 o 
   0  13   7      122.64      192.20     67.62 o 
   1  13   7      240.35      220.23    122.60 o 
   2  13   7       41.93       98.51    102.02 o 
   3  13   7      164.29       97.20    110.34 o 
  -5  14   7       78.59       89.51     48.18 o 
  -4  14   7      355.06      380.74     79.10 o 
  -3  14   7      698.17      765.16    104.02 o 
  -2  14   7       59.46      122.27     53.23 o 
  -1  14   7     1821.91     1848.96    137.31 o 
   0  14   7      203.33      142.71     64.84 o 
   1  14   7      202.81      190.46    124.78 o 
   2  14   7      717.34      591.09    188.27 o 
   3  14   7        7.27      -22.33     79.69 o 
  -5  15   7      682.32      751.46    107.62 o 
  -4  15   7      491.22      416.36     86.96 o 
  -3  15   7      175.30      121.77     57.98 o 
  -2  15   7      888.52      891.70    107.25 o 
  -1  15   7      158.47      129.61     53.62 o 
   0  15   7      771.14      874.22    115.00 o 
   1  15   7      328.26      375.67    156.75 o 
   2  15   7      103.82      184.77    122.60 o 
   3  15   7      622.34      539.86    190.02 o 
  -5  16   7      108.22      109.55     54.41 o 
  -4  16   7      194.15      266.34     50.93 o 
  -3  16   7      171.61      198.94     68.11 o 
  -2  16   7       46.70       61.60     47.76 o 
  -1  16   7      597.77      658.33     93.20 o 
   0  16   7      326.52      231.93     75.05 o 
   1  16   7      243.15      299.48    147.55 o 
   2  16   7      198.02      214.98    132.23 o 
   3  16   7        1.42       45.54     91.07 o 
  -5  17   7       71.45       86.74     53.47 o 
  -4  17   7       52.96       46.20     39.83 o 
  -3  17   7        0.05       -4.31     42.13 o 
  -2  17   7       59.35       70.54     48.57 o 
  -1  17   7        2.84       34.76     51.58 o 
   0  17   7      135.96       98.88     63.23 o 
   1  17   7      146.02      177.33    124.35 o 
   2  17   7       52.99      107.71    111.65 o 
   3  17   7        1.40       -9.63     81.00 o 
  -5  18   7        0.23       21.00     45.70 o 
  -4  18   7       88.93       61.32     42.99 o 
  -3  18   7       75.45       39.59     49.79 o 
  -2  18   7       57.30       89.58     54.72 o 
  -1  18   7       23.54       18.23     49.44 o 
   0  18   7        2.90       -1.80     58.03 o 
   1  18   7       11.47       48.60     90.63 o 
   2  18   7       46.88       95.01    106.40 o 
   3  18   7        5.32       31.09     96.33 o 
  -5  19   7      221.33      139.10     57.03 o 
  -4  19   7      223.89      227.17     55.54 o 
  -3  19   7      129.17      139.17     62.16 o 
  -2  19   7      319.27      271.79     68.29 o 
  -1  19   7        0.02        2.41     51.70 o 
   0  19   7      531.52      411.57    165.94 o 
   1  19   7      108.31      220.23    131.79 o 
   2  19   7      236.21      269.27    140.11 o 
   3  19   7      232.59      134.86    120.84 o 
  -5  20   7       41.51       27.62     46.54 o 
  -4  20   7      447.66      421.52     69.36 o 
  -3  20   7      622.81      639.61    116.40 o 
  -2  20   7        7.40       10.61     45.49 o 
  -1  20   7     1045.39     1112.08    135.51 o 
   0  20   7      341.15      297.73    155.43 o 
   1  20   7      465.57      435.65    172.51 o 
   2  20   7      377.34      302.11    147.11 o 
   3  20   7       24.31       36.78    103.33 o 
  -4  21   7      118.49      159.43     53.91 o 
  -3  21   7      103.35      130.29     68.20 o 
  -2  21   7      793.44      874.68    109.84 o 
  -1  21   7       14.85       60.62     53.87 o 
   0  21   7      550.54      714.56    212.35 o 
   1  21   7      538.54      527.60    189.15 o 
   2  21   7      140.03       78.37    101.58 o 
  -4  22   7      125.34      123.40     52.92 o 
  -3  22   7      235.05      158.85     71.76 o 
  -2  22   7        7.64       39.51     60.08 o 
  -1  22   7      345.36      386.75     92.41 o 
   0  22   7       44.34        5.69     87.13 o 
   1  22   7       52.47      -35.90     77.50 o 
   2  22   7      262.05      272.78    146.24 o 
  -4  23   7       16.00        3.57     44.15 o 
  -3  23   7        2.59       26.95     56.54 o 
  -2  23   7       59.67       88.63     62.88 o 
  -1  23   7        5.16        5.48     64.36 o 
   0  23   7       12.42       20.58     84.94 o 
   1  23   7        5.73        7.88     91.95 o 
   2  23   7       14.50       84.50    101.14 o 
  -4  24   7       24.09       56.41     49.54 o 
  -3  24   7       89.60       89.67     67.34 o 
  -2  24   7        3.73      -25.42     67.24 o 
  -1  24   7       52.66       48.75     64.66 o 
   0  24   7       26.77       22.33     91.95 o 
   1  24   7       50.59       45.97     99.39 o 
   2  24   7       47.66       17.08     88.44 o 
  -4  25   7       87.85       48.66     47.83 o 
  -3  25   7       74.19       36.80     41.37 o 
  -2  25   7      282.32      202.29     96.23 o 
  -1  25   7        1.06       25.83     84.50 o 
   0  25   7      596.03      486.00    186.08 o 
   1  25   7      172.92      200.09    136.17 o 
   2  25   7      155.31      114.71    109.90 o 
  -3  26   7      453.13      411.64     66.57 o 
  -2  26   7       14.52       31.24     78.78 o 
  -1  26   7      637.01      524.53    184.77 o 
   0  26   7      107.76      175.57    128.29 o 
   1  26   7      324.38      400.19    169.44 o 
  -3  27   7      218.17      217.49     57.24 o 
  -2  27   7      409.42      429.24    125.81 o 
  -1  27   7        6.30       18.83     89.76 o 
   0  27   7      253.13      242.13    150.62 o 
   1  27   7      315.73      250.45    140.55 o 
  -3  28   7      147.39      116.59     51.16 o 
  -2  28   7        8.25       18.87     73.20 o 
  -1  28   7      136.65      213.67    140.11 o 
   0  28   7        8.58       28.46     93.26 o 
   1  28   7       10.63       38.09     90.63 o 
  -3  29   7       13.52       20.08     44.34 o 
  -2  29   7       34.55       55.43     82.50 o 
  -1  29   7        8.86       41.59     95.89 o 
   0  29   7       18.02       -9.63     82.31 o 
  -2  30   7        6.51      -15.57     72.32 o 
  -1  30   7      160.21       70.05    109.90 o 
   0  30   7       30.34       22.77     88.01 o 
  -1  31   7        5.26       -1.75     95.45 o 
  -3   0   8       14.22       17.08     65.66 o 
  -2   0   8      113.21       51.89     78.62 o 
  -1   0   8      205.17      148.35     87.25 o 
   0   0   8      249.60      194.50     96.15 o 
   1   0   8      483.17      403.07    121.47 o 
  -3   1   8      303.49      282.62     78.08 o 
  -2   1   8      188.41       96.98     58.44 o 
  -1   1   8      123.05      129.89     60.41 o 
   0   1   8      300.41      262.34     73.41 o 
   1   1   8       37.54       69.13     52.81 o 
  -3   2   8        2.40        0.85     47.64 o 
  -2   2   8       12.24       11.65     49.70 o 
  -1   2   8       29.52       21.11     48.45 o 
   0   2   8       23.99       37.63     52.59 o 
   1   2   8       20.32       12.22     47.97 o 
  -3   3   8        1.16      -11.30     43.70 o 
  -2   3   8       46.33       40.14     49.99 o 
  -1   3   8        0.35       -3.07     44.99 o 
   0   3   8       74.21       86.26     56.23 o 
   1   3   8        5.90       10.89     46.73 o 
  -3   4   8        4.05       17.88     49.07 o 
  -2   4   8       58.39       54.58     52.66 o 
  -1   4   8       98.63       81.74     54.96 o 
   0   4   8       25.30       15.33     48.40 o 
   1   4   8       73.65       85.88     56.42 o 
  -3   5   8      291.91      187.96     70.43 o 
  -2   5   8       46.08       49.39     51.75 o 
  -1   5   8      373.04      349.91     81.13 o 
   0   5   8      363.89      389.98     82.86 o 
   1   5   8        0.31       -3.51     56.65 o 
  -3   6   8        0.00        7.60     46.89 o 
  -2   6   8      481.87      518.75     95.61 o 
  -1   6   8      266.20      249.50     74.12 o 
   0   6   8      187.98      246.36     70.52 o 
   1   6   8      378.96      406.46    122.37 o 
  -3   7   8      277.39      203.25     72.44 o 
  -2   7   8       40.79       78.17     53.54 o 
  -1   7   8      231.59      225.49     69.35 o 
   0   7   8      118.45      137.15     60.78 o 
   1   7   8       50.96       68.70     74.51 o 
  -3   8   8       10.70      -12.24     48.08 o 
  -2   8   8       35.31       13.92     49.08 o 
  -1   8   8       18.69       -6.26     47.19 o 
   0   8   8       26.17       42.16     50.22 o 
   1   8   8       57.79      -14.12     66.25 o 
  -3   9   8        6.05       19.22     53.10 o 
  -2   9   8        5.86       46.47     53.61 o 
  -1   9   8       96.63       73.70     55.27 o 
   0   9   8       15.52       54.41     51.76 o 
  -3  10   8        2.45        6.69     50.67 o 
  -2  10   8      244.70      190.61     70.50 o 
  -1  10   8       32.68       49.66     52.21 o 
   0  10   8       20.02       24.43     47.96 o 
  -3  11   8      480.75      507.48    100.01 o 
  -2  11   8        0.83        6.27     49.21 o 
  -1  11   8      145.33      158.10     64.16 o 
   0  11   8      337.01      336.37     81.77 o 
  -2  12   8      571.46      680.99    105.68 o 
  -1  12   8      317.98      337.23     81.96 o 
   0  12   8      167.11      181.10     76.20 o 
  -2  13   8        1.86       36.92     54.07 o 
  -1  13   8      307.39      349.24     80.56 o 
   0  13   8      116.34      152.25     90.31 o 
  -2  14   8       60.08       49.52     54.64 o 
  -1  14   8        9.38      -17.72     45.21 o 
  -1  15   8        7.91       14.41     51.13 o 
                                                 
